# Supplementary material for: Collective interaction effects associated with mammalian behavioral traits reveal genetic factors connecting fear and hemostasis
Source: BMC Psychiatry. 2018 Jun 5;18:175. doi: 10.1186/s12888-018-1753-4 (PMC5989392; doi:10.1186/s12888-018-1753-4)
Supplement: Supplementary file 2 — Table S3. Lists of highly ranked pathways for mouse and dog behavioral traits. Pathways with P < 0.05 are shown for fear conditioning (cued and context), prepulse inhibition, elevated plus maze, swim test, sleep duration and difference in light and dark periods, noise and human/object-oriented fear in dogs. (XLSX 120 kb) [file 12888_2018_1753_MOESM2_ESM.xlsx]

## Sheet: FC (cue)
	Top-ranked pathways, Fear conditioning (cued)
Reactome_ID	Pathway	No.of_SNPs	R (alt)	R0 (null)	P-value
R-MMU-114508	Effects of PIP2 hydrolysis	1200	0.111968	0.001992	2.42419e-06
R-MMU-162582	Signal Transduction	45774	0.033727	-0.062598	3.29449e-05
R-MMU-159782	Removal of aminoterminal propeptides from gamma-carboxylated proteins	22	0.095585	0.003206	6.2646e-05
R-MMU-159740	Gamma-carboxylation of protein precursors	53	0.099783	0.00856	7.55196e-05
R-MMU-159763	Transport of gamma-carboxylated protein precursors from the endoplasmic reticulum to the Golgi apparatus	17	0.098757	0.01288	0.000180099
R-MMU-372790	Signaling by GPCR	23149	0.040427	-0.041235	0.000360141
R-MMU-73863	RNA Polymerase I Transcription Termination	704	0.087476	0.00683	0.000408335
R-MMU-159854	Gamma-carboxylation, transport, and amino-terminal cleavage of proteins	58	0.096586	0.016166	0.000417539
R-MMU-429958	mRNA decay by 3' to 5' exoribonuclease	279	0.078294	0.002758	0.000865265
R-MMU-5357956	TNFR1-induced NFkappaB signaling pathway	395	0.06921	-0.006134	0.000895217
R-MMU-392499	Metabolism of proteins	28376	0.016355	-0.057899	0.001049
R-MMU-390666	Serotonin receptors	353	0.075797	0.003198	0.00130287
R-MMU-3000170	Syndecan interactions	490	0.078807	0.006531	0.00135807
R-MMU-442380	Zinc influx into cells by the SLC39 gene family	191	0.076637	0.005178	0.00151931
R-MMU-5682910	LGI-ADAM interactions	136	0.073037	0.002359	0.00169131
R-MMU-76002	Platelet activation, signaling and aggregation	5263	0.058843	-0.011707	0.00173455
R-MMU-388396	GPCR downstream signaling	16447	0.04527	-0.023367	0.00223993
R-MMU-936837	Ion transport by P-type ATPases	1052	0.06977	0.001713	0.00239021
R-MMU-73777	RNA Polymerase I Chain Elongation	983	0.073093	0.006788	0.00298287
R-MMU-5576892	Phase 0 - rapid depolarisation	1302	0.068224	0.002251	0.00311986
R-MMU-5250924	B-WICH complex positively regulates rRNA expression	825	0.076447	0.011213	0.00340396
R-MMU-561048	Organic anion transport	86	0.065926	0.001483	0.00377952
R-MMU-1296061	HCN channels	70	0.089429	0.025205	0.00381723
R-MMU-1222556	ROS, RNS production in phagocytes	557	0.063645	-0.00056	0.00389651
R-MMU-3000171	Non-integrin membrane-ECM interactions	1202	0.066263	0.002263	0.00399038
R-MMU-2029480	Fcgamma receptor (FCGR) dependent phagocytosis	4590	0.071979	0.008371	0.00417246
R-MMU-1234158	Regulation of gene expression by Hypoxia-inducible Factor	333	0.057269	-0.006366	0.00419015
R-MMU-418990	Adherens junctions interactions	897	0.067801	0.004926	0.00457222
R-MMU-5654738	Signaling by FGFR2	1093	0.065676	0.002836	0.00459686
R-MMU-427413	NoRC negatively regulates rRNA expression	1111	0.057284	-0.005536	0.00462572
R-MMU-5250941	Negative epigenetic regulation of rRNA expression	1111	0.057283	-0.005536	0.00462628
R-MMU-73864	RNA Polymerase I Transcription	1367	0.047244	-0.015331	0.00477951
R-MMU-73854	RNA Polymerase I Promoter Clearance	1367	0.047244	-0.015331	0.00477951
R-MMU-432142	Platelet sensitization by LDL	786	0.059141	-0.003063	0.00497756
R-MMU-73772	RNA Polymerase I Promoter Escape	697	0.082534	0.020507	0.00501392
R-MMU-1980145	Signaling by NOTCH2	330	0.059223	-0.002311	0.00539131
R-MMU-416476	G alpha (q) signalling events	4027	0.064744	0.003365	0.00547748
R-MMU-382551	Transmembrane transport of small molecules	12566	0.014631	-0.04668	0.00555829
R-MMU-399719	Trafficking of AMPA receptors	673	0.066461	0.005281	0.00560311
R-MMU-399721	Glutamate Binding, Activation of AMPA Receptors and Synaptic Plasticity	673	0.066461	0.005281	0.00560311
R-MMU-194002	Glucocorticoid biosynthesis	113	0.075468	0.014494	0.00571086
R-MMU-425381	Bicarbonate transporters	221	0.064752	0.004023	0.00591407
R-MMU-2262752	Cellular responses to stress	7529	0.029219	-0.031525	0.00595375
R-MMU-2979096	NOTCH2 Activation and Transmission of Signal to the Nucleus	241	0.065228	0.004644	0.00601416
R-MMU-445095	Interaction between L1 and Ankyrins	1156	0.066601	0.006043	0.00602832
R-MMU-3322077	Glycogen synthesis	272	0.071998	0.011795	0.00626512
R-MMU-446193	Biosynthesis of the N-glycan precursor (dolichol lipid-linked oligosaccharide, LLO) and transfer to a nascent protein	1804	0.070588	0.010755	0.00654627
R-MMU-1169408	ISG15 antiviral mechanism	1126	0.05992	5.3e-05	0.00655487
R-MMU-1169410	Antiviral mechanism by IFN-stimulated genes	1126	0.05992	5.3e-05	0.00655487
R-MMU-418346	Platelet homeostasis	2816	0.066941	0.007263	0.00667821
R-MMU-5625886	Activated PKN1 stimulates transcription of AR (androgen receptor) regulated genes KLK2 and KLK3	490	0.046578	-0.012557	0.00716413
R-MMU-74713	IRS activation	67	0.065943	0.006937	0.00722003
R-MMU-6806834	Signaling by MET	1659	0.071693	0.013855	0.00822253
R-MMU-447115	Interleukin-12 signaling	65	0.058156	0.000817	0.00875337
R-MMU-163841	Gamma carboxylation, hypusine formation and arylsulfatase activation	541	0.063512	0.006353	0.00891188
R-MMU-597592	Post-translational protein modification	19826	0.013151	-0.043463	0.00953069
R-MMU-75944	Transcription from mitochondrial promoters	103	0.062804	0.00627	0.00955766
R-MMU-5357786	TNFR1-induced proapoptotic signaling	303	0.077954	0.021609	0.00968197
R-MMU-166520	Signalling by NGF	10481	0.006701	-0.049421	0.0100501
R-MMU-201451	Signaling by BMP	432	0.070692	0.014982	0.0104277
R-MMU-1234174	Regulation of Hypoxia-inducible Factor (HIF) by oxygen	1263	0.067355	0.011941	0.0107894
R-MMU-2262749	Cellular response to hypoxia	1263	0.067355	0.011941	0.0107894
R-MMU-1660516	Synthesis of PIPs at the early endosome membrane	203	0.049044	-0.006004	0.0113044
R-MMU-2424491	DAP12 signaling	8168	0.008414	-0.045879	0.012274
R-MMU-8876725	Protein methylation	119	0.049023	-0.004372	0.0134985
R-MMU-2172127	DAP12 interactions	8446	0.025825	-0.027571	0.0135352
R-MMU-5689603	UCH proteinases	1301	0.066053	0.013193	0.0141989
R-MMU-71406	Pyruvate metabolism and Citric Acid (TCA) cycle	971	0.039678	-0.012537	0.0153096
R-MMU-74749	Signal attenuation	114	0.059735	0.007753	0.0156047
R-MMU-5626978	TNFR1-mediated ceramide production	146	0.047839	-0.003985	0.0159195
R-MMU-171319	Telomere Extension By Telomerase	29	0.060158	0.008425	0.0160105
R-MMU-390648	Muscarinic acetylcholine receptors	176	0.070195	0.01895	0.0167666
R-MMU-70350	Fructose catabolism	52	0.041848	-0.008935	0.0177395
R-MMU-173599	Formation of the active cofactor, UDP-glucuronate	18	0.073155	0.022705	0.0181611
R-MMU-2129379	Molecules associated with elastic fibres	990	0.059894	0.009475	0.0183214
R-MMU-428157	Sphingolipid metabolism	1806	0.059136	0.009127	0.0191028
R-MMU-983170	Antigen Presentation: Folding, assembly and peptide loading of class I MHC	241	0.049937	0.000346	0.0199775
R-MMU-186797	Signaling by PDGF	8273	0.016898	-0.032508	0.0204089
R-MMU-211958	Miscellaneous substrates	466	0.056986	0.007715	0.0205857
R-MMU-435354	Zinc transporters	506	0.068282	0.019065	0.0206094
R-MMU-1475029	Reversible hydration of carbon dioxide	180	0.062483	0.013248	0.0206205
R-MMU-194313	VEGF ligand-receptor interactions	162	0.057598	0.008386	0.0207031
R-MMU-195399	VEGF binds to VEGFR leading to receptor dimerization	162	0.057598	0.008386	0.0207031
R-MMU-975577	N-Glycan antennae elongation	357	0.059679	0.010676	0.0211236
R-MMU-112311	Neurotransmitter Clearance In The Synaptic Cleft	74	0.062509	0.013609	0.0213191
R-MMU-194306	Neurophilin interactions with VEGF and VEGFR	56	0.056808	0.008019	0.0215972
R-MMU-2408557	Selenocysteine synthesis	1483	0.063158	0.014523	0.0218808
R-MMU-2142816	Synthesis of (16-20)-hydroxyeicosatetraenoic acids (HETE)	369	0.058818	0.01022	0.0219947
R-MMU-3371571	HSF1-dependent transactivation	1153	0.057319	0.008796	0.0221689
R-MMU-450604	KSRP (KHSRP) binds and destabilizes mRNA	210	0.053421	0.005066	0.022565
R-MMU-202427	Phosphorylation of CD3 and TCR zeta chains	312	0.082784	0.034753	0.0230102
R-MMU-5689880	Ub-specific processing proteases	2873	0.051115	0.00298	0.0230719
R-MMU-4420097	VEGFA-VEGFR2 Pathway	7604	0.027098	-0.020994	0.0232485
R-MMU-69580	p53-Dependent G1/S DNA damage checkpoint	918	0.053002	0.005367	0.0242141
R-MMU-69563	p53-Dependent G1 DNA Damage Response	918	0.053002	0.005367	0.0242141
R-MMU-5654743	Signaling by FGFR4	650	0.058689	0.011157	0.0244164
R-MMU-75955	RNA Polymerase II Transcription Elongation	702	0.058751	0.011511	0.0251167
R-MMU-112382	Formation of RNA Pol II elongation complex	702	0.058751	0.011511	0.0251167
R-MMU-193993	Mineralocorticoid biosynthesis	96	0.063182	0.01597	0.0251466
R-MMU-977606	Regulation of Complement cascade	584	0.045997	-0.001045	0.0256873
R-MMU-3000178	ECM proteoglycans	941	0.050344	0.003732	0.0267441
R-MMU-2408522	Selenoamino acid metabolism	2035	0.057758	0.011367	0.0272593
R-MMU-8857538	PTK6 promotes HIF1A stabilization	109	0.042998	-0.003115	0.0280897
R-MMU-76071	RNA Polymerase III Transcription Initiation From Type 3 Promoter	603	0.046717	0.000832	0.0286828
R-MMU-211979	Eicosanoids	476	0.061128	0.015285	0.0286852
R-MMU-389513	CTLA4 inhibitory signaling	849	0.052298	0.006595	0.0291426
R-MMU-4608870	Asymmetric localization of PCP proteins	757	0.042681	-0.002779	0.0298779
R-MMU-381753	Olfactory Signaling Pathway	4313	0.05888	0.013575	0.0301982
R-MMU-1660661	Sphingolipid de novo biosynthesis	1036	0.067549	0.022411	0.0305827
R-MMU-3000484	Scavenging by Class F Receptors	59	0.061123	0.015964	0.0305922
R-MMU-187577	SCF(Skp2)-mediated degradation of p27/p21	829	0.048596	0.003504	0.03089
R-MMU-72764	Eukaryotic Translation Termination	1468	0.051735	0.006683	0.0309829
R-MMU-190370	FGFR1b ligand binding and activation	120	0.049727	0.004701	0.0310731
R-MMU-549132	Organic cation/anion/zwitterion transport	133	0.058067	0.013068	0.0310828
R-MMU-5654716	Downstream signaling of activated FGFR4	321	0.057906	0.01299	0.0313258
R-MMU-5607763	CLEC7A (Dectin-1) induces NFAT activation	666	0.065554	0.020697	0.0314192
R-MMU-1480926	O2/CO2 exchange in erythrocytes	238	0.044229	-3.7e-05	0.0333794
R-MMU-1237044	Erythrocytes take up carbon dioxide and release oxygen	238	0.044229	-3.7e-05	0.0333794
R-MMU-69615	G1/S DNA Damage Checkpoints	954	0.052667	0.00898	0.0351367
R-MMU-877300	Interferon gamma signaling	1699	0.041796	-0.001816	0.0354561
R-MMU-913531	Interferon Signaling	2962	0.05138	0.007841	0.0356253
R-MMU-69541	Stabilization of p53	777	0.052352	0.008929	0.035995
R-MMU-1296052	Ca2+ activated K+ channels	351	0.044338	0.001149	0.0368293
R-MMU-390651	Dopamine receptors	33	0.034757	-0.008367	0.0370965
R-MMU-73887	Death Receptor Signalling	638	0.039319	-0.003792	0.0371197
R-MMU-500753	Pyrimidine biosynthesis	123	0.057456	0.014466	0.0373854
R-MMU-70221	Glycogen breakdown (glycogenolysis)	443	0.040206	-0.002746	0.0376517
R-MMU-1980148	Signaling by NOTCH3	116	0.042908	7e-05	0.0380243
R-MMU-2142670	Synthesis of epoxy (EET) and dihydroxyeicosatrienoic acids (DHET)	22	0.033491	-0.009006	0.0392538
R-MMU-450520	HuR (ELAVL1) binds and stabilizes mRNA	122	0.049517	0.007196	0.0397778
R-MMU-480985	Synthesis of dolichyl-phosphate-glucose	28	0.052728	0.010448	0.0398945
R-MMU-73762	RNA Polymerase I Transcription Initiation	1042	0.044433	0.002765	0.0421932
R-MMU-674695	RNA Polymerase II Pre-transcription Events	952	0.048336	0.006679	0.0422031
R-MMU-110362	POLB-Dependent Long Patch Base Excision Repair	115	0.044773	0.003153	0.0423697
R-MMU-156902	Peptide chain elongation	1465	0.05378	0.012255	0.0426456
R-MMU-5652084	Fructose metabolism	65	0.038432	-0.00308	0.0428163
R-MMU-205025	NADE modulates death signalling	115	0.044498	0.003094	0.0431853
R-MMU-381426	Regulation of Insulin-like Growth Factor (IGF) transport and uptake by Insulin-like Growth Factor Binding Proteins (IGFBPs)	335	0.051186	0.009809	0.0432306
R-MMU-391251	Protein folding	1598	0.058001	0.01665	0.0432565
R-MMU-72702	Ribosomal scanning and start codon recognition	697	0.041009	-0.000285	0.0436288
R-MMU-556833	Metabolism of lipids and lipoproteins	16772	-0.015392	-0.056557	0.043985
R-MMU-425410	Metal ion SLC transporters	635	0.061426	0.020322	0.0441609
R-MMU-2473224	Antagonism of Activin by Follistatin	136	0.040846	-0.000286	0.0442533
R-MMU-69656	Cyclin A:Cdk2-associated events at S phase entry	1027	0.041957	0.000946	0.0447162
R-MMU-190377	FGFR2b ligand binding and activation	175	0.052469	0.011764	0.0458316
R-MMU-75893	TNF signaling	557	0.044012	0.003452	0.0464893
R-MMU-2393930	Phosphate bond hydrolysis by NUDT proteins	198	0.04393	0.003417	0.0466795
R-MMU-429914	Deadenylation-dependent mRNA decay	844	0.063015	0.022674	0.0471686
R-MMU-190242	FGFR1 ligand binding and activation	158	0.041623	0.001244	0.0472407
R-MMU-163282	Mitochondrial transcription initiation	100	0.062007	0.021915	0.0482067
R-MMU-74160	Gene Expression	25723	-0.007677	-0.047714	0.048602
R-MMU-5654741	Signaling by FGFR3	685	0.041464	0.001429	0.0486618
R-MMU-8852135	Protein ubiquitination	672	0.056506	0.016567	0.0489174
R-MMU-187037	NGF signalling via TRKA from the plasma membrane	8869	0.011195	-0.028787	0.0489481
R-MMU-5654696	Downstream signaling of activated FGFR2	426	0.040709	0.000978	0.0499504

## Sheet: FC (context)
	Top-ranked pathways, Fear conditioning (context)
Reactome_ID	Pathway	No.of_SNPs	R (alt)	R0 (null)	P-value
R-MMU-6788656	Histidine, lysine, phenylalanine, tyrosine, proline and tryptophan catabolism	678	0.098589	0.016765	0.000337179
R-MMU-376172	DSCAM interactions	153	0.081723	0.001422	0.000432533
R-MMU-8866911	TFAP2 (AP-2) family regulates transcription of cell cycle factors	95	0.093336	0.014629	0.000540041
R-MMU-69206	G1/S Transition	1803	0.078214	0.000744	0.000656816
R-MMU-3928663	EPHA-mediated growth cone collapse	847	0.100235	0.024793	0.000855787
R-MMU-8849470	PTK6 Regulates Cell Cycle	39	0.077028	0.004199	0.00126136
R-MMU-419771	Opsins	171	0.08789	0.015295	0.00128934
R-MMU-1650814	Collagen biosynthesis and modifying enzymes	1846	0.074851	0.00226	0.00130525
R-MMU-375280	Amine ligand-binding receptors	749	0.095956	0.024276	0.00144699
R-MMU-2565942	Regulation of PLK1 Activity at G2/M Transition	1741	0.080232	0.009833	0.00174543
R-MMU-390666	Serotonin receptors	353	0.069789	0.000161	0.00194779
R-MMU-373080	Class B/2 (Secretin family receptors)	1476	0.089692	0.020427	0.00200959
R-MMU-209931	Serotonin and melatonin biosynthesis	42	0.07455	0.005899	0.00220606
R-MMU-379726	Mitochondrial tRNA aminoacylation	376	0.080229	0.011655	0.00221849
R-MMU-8866654	E3 ubiquitin ligases ubiquitinate target proteins	494	0.08553	0.017069	0.00224092
R-MMU-804914	Transport of fatty acids	161	0.081268	0.014114	0.00266163
R-MMU-8852135	Protein ubiquitination	672	0.08193	0.014925	0.00271124
R-MMU-110320	Translesion Synthesis by POLH	296	0.075924	0.009655	0.00299056
R-MMU-1482922	Acyl chain remodelling of PI	311	0.083105	0.017085	0.00306874
R-MMU-180786	Extension of Telomeres	471	0.074463	0.008987	0.00330727
R-MMU-399956	CRMPs in Sema3A signaling	199	0.067924	0.004885	0.00448209
R-MMU-844456	The NLRP3 inflammasome	111	0.066896	0.004025	0.00457671
R-MMU-5620912	Anchoring of the basal body to the plasma membrane	1707	0.080772	0.018052	0.00461927
R-MMU-141424	Amplification of signal from the kinetochores	83	0.062433	0.001122	0.00552791
R-MMU-141444	Amplification of signal from unattached kinetochores via a MAD2 inhibitory signal	83	0.062433	0.001122	0.00552791
R-MMU-437239	Recycling pathway of L1	654	0.076486	0.015591	0.00576044
R-MMU-174430	Telomere C-strand synthesis initiation	89	0.06111	0.000328	0.00588735
R-MMU-68952	DNA replication initiation	89	0.06111	0.000328	0.00588735
R-MMU-381753	Olfactory Signaling Pathway	4313	0.091206	0.030786	0.00602282
R-MMU-8875513	MET interacts with TNS proteins	93	0.04647	-0.014136	0.00603979
R-MMU-446107	Type I hemidesmosome assembly	378	0.075741	0.015488	0.00621423
R-MMU-162710	Synthesis of glycosylphosphatidylinositol (GPI)	232	0.06817	0.008174	0.00643197
R-MMU-453274	Mitotic G2-G2/M phases	3188	0.064259	0.004468	0.00660009
R-MMU-156581	Methylation	258	0.066447	0.006937	0.00681104
R-MMU-8850843	Phosphate bond hydrolysis by NTPDase proteins	149	0.062483	0.003853	0.00754994
R-MMU-199920	CREB phosphorylation	70	0.071166	0.012932	0.00786393
R-MMU-1474290	Collagen formation	2351	0.066824	0.008684	0.00796663
R-MMU-1482801	Acyl chain remodelling of PS	528	0.054786	-0.003183	0.00816361
R-MMU-69166	Removal of the Flap Intermediate	335	0.070238	0.012506	0.00832826
R-MMU-69183	Processive synthesis on the lagging strand	406	0.06438	0.007328	0.00901561
R-MMU-1482839	Acyl chain remodelling of PE	766	0.043476	-0.013351	0.00930764
R-MMU-5357956	TNFR1-induced NFkappaB signaling pathway	395	0.074243	0.017656	0.00944653
R-MMU-880009	Interconversion of 2-oxoglutarate and 2-hydroxyglutarate	41	0.055901	0.000594	0.0109678
R-MMU-428542	Regulation of Commissural axon pathfinding by Slit and Robo	103	0.055009	2.8e-05	0.011367
R-MMU-380284	Loss of proteins required for interphase microtubule organization from the centrosome	1349	0.07126	0.01662	0.0117132
R-MMU-380259	Loss of Nlp from mitotic centrosomes	1349	0.07126	0.01662	0.0117132
R-MMU-5389840	Mitochondrial translation elongation	1725	0.064005	0.009549	0.0119896
R-MMU-983231	Factors involved in megakaryocyte development and platelet production	3537	0.055656	0.001603	0.0125601
R-MMU-392518	Signal amplification	485	0.059666	0.005717	0.0126825
R-MMU-76071	RNA Polymerase III Transcription Initiation From Type 3 Promoter	603	0.070233	0.016553	0.0129917
R-MMU-69560	Transcriptional activation of p53 responsive genes	58	0.062735	0.009441	0.0135819
R-MMU-69895	Transcriptional activation of cell cycle inhibitor p21	58	0.062735	0.009441	0.0135819
R-MMU-8854518	AURKA Activation by TPX2	1407	0.076966	0.023981	0.0139359
R-MMU-5625740	RHO GTPases activate PKNs	976	0.068515	0.016026	0.0147467
R-MMU-3928665	EPH-ephrin mediated repulsion of cells	725	0.080769	0.029171	0.0160761
R-MMU-397014	Muscle contraction	5964	0.066493	0.015001	0.0163727
R-MMU-159740	Gamma-carboxylation of protein precursors	53	0.072349	0.021066	0.0166837
R-MMU-5357905	Regulation of TNFR1 signaling	499	0.076535	0.025414	0.0169274
R-MMU-173623	Classical antibody-mediated complement activation	2431	0.04888	-0.002155	0.0172632
R-MMU-174411	Polymerase switching on the C-strand of the telomere	282	0.055198	0.004182	0.0172664
R-MMU-69091	Polymerase switching	282	0.055198	0.004182	0.0172664
R-MMU-69109	Leading Strand Synthesis	282	0.055198	0.004182	0.0172664
R-MMU-69190	DNA strand elongation	608	0.072615	0.021789	0.0174825
R-MMU-397795	G-protein beta:gamma signalling	939	0.070822	0.02005	0.0175945
R-MMU-442982	Ras activation uopn Ca2+ infux through NMDA receptor	428	0.059894	0.009187	0.0177923
R-MMU-157579	Telomere Maintenance	781	0.05981	0.009853	0.0191988
R-MMU-450341	Activation of the AP-1 family of transcription factors	258	0.062229	0.012288	0.0192128
R-MMU-422475	Axon guidance	12956	0.041578	-0.00818	0.01968
R-MMU-446199	Synthesis of Dolichyl-phosphate	28	0.051078	0.001406	0.0198101
R-MMU-6781827	Transcription-Coupled Nucleotide Excision Repair (TC-NER)	1043	0.051965	0.002864	0.0209682
R-MMU-8875791	MET activates STAT3	89	0.044197	-0.004722	0.0213889
R-MMU-390696	Adrenoceptors	156	0.060562	0.011732	0.0214828
R-MMU-2161541	Abacavir metabolism	51	0.054007	0.00516	0.0214915
R-MMU-1482798	Acyl chain remodeling of CL	105	0.049728	0.001009	0.0217904
R-MMU-430116	GP1b-IX-V activation signalling	224	0.050043	0.00151	0.0221926
R-MMU-453279	Mitotic G1-G1/S phases	2085	0.062129	0.013716	0.0223739
R-MMU-69186	Lagging Strand Synthesis	421	0.063178	0.014971	0.022823
R-MMU-5696398	Nucleotide Excision Repair	1379	0.05818	0.009974	0.0228649
R-MMU-5419276	Mitochondrial translation termination	1726	0.059391	0.011759	0.0241746
R-MMU-5357786	TNFR1-induced proapoptotic signaling	303	0.067483	0.019979	0.0244045
R-MMU-140837	Intrinsic Pathway of Fibrin Clot Formation	404	0.069039	0.022027	0.0255787
R-MMU-74713	IRS activation	67	0.07	0.023078	0.0257912
R-MMU-5656121	Translesion synthesis by POLI	178	0.062996	0.016164	0.0260867
R-MMU-6806942	MET Receptor Activation	117	0.039506	-0.007026	0.0270059
R-MMU-1280215	Cytokine Signaling in Immune system	12175	0.039409	-0.007119	0.0270166
R-MMU-159854	Gamma-carboxylation, transport, and amino-terminal cleavage of proteins	58	0.066829	0.020421	0.0271294
R-MMU-5674135	MAP2K and MAPK activation	584	0.066844	0.020541	0.0274025
R-MMU-74749	Signal attenuation	114	0.064373	0.01814	0.0276115
R-MMU-5576890	Phase 3 - rapid repolarisation	142	0.054639	0.008428	0.0277561
R-MMU-69275	G2/M Transition	3179	0.069275	0.023219	0.0280273
R-MMU-110373	Resolution of AP sites via the multiple-nucleotide patch replacement pathway	391	0.046482	0.000837	0.0293415
R-MMU-5250924	B-WICH complex positively regulates rRNA expression	825	0.063433	0.018051	0.0299358
R-MMU-5368287	Mitochondrial translation	1835	0.0696	0.024355	0.0302533
R-MMU-1237112	Methionine salvage pathway	77	0.06172	0.016462	0.0303039
R-MMU-73856	RNA Polymerase II Transcription Termination	1134	0.053209	0.007955	0.0303918
R-MMU-109688	Cleavage of Growing Transcript in the Termination Region	1134	0.053209	0.008055	0.0306776
R-MMU-6804116	TP53 Regulates Transcription of Genes Involved in G1 Cell Cycle Arrest	168	0.065401	0.020422	0.0310654
R-MMU-69239	Synthesis of DNA	1600	0.055967	0.010969	0.0311047
R-MMU-380270	Recruitment of mitotic centrosome proteins and complexes	1382	0.066606	0.021672	0.0311824
R-MMU-380287	Centrosome maturation	1382	0.066606	0.021672	0.0311824
R-MMU-1480926	O2/CO2 exchange in erythrocytes	238	0.043167	-0.001796	0.0312975
R-MMU-1237044	Erythrocytes take up carbon dioxide and release oxygen	238	0.043167	-0.001796	0.0312975
R-MMU-442755	Activation of NMDA receptor upon glutamate binding and postsynaptic events	931	0.061456	0.016576	0.0313962
R-MMU-5689877	Josephin domain DUBs	561	0.06435	0.019533	0.03155
R-MMU-418592	ADP signalling through P2Y purinoceptor 1	463	0.05796	0.013343	0.0322083
R-MMU-1606341	IRF3 mediated activation of type 1 IFN	120	0.050735	0.006126	0.0322942
R-MMU-193048	Androgen biosynthesis	180	0.04069	-0.00353	0.0335408
R-MMU-162699	Synthesis of dolichyl-phosphate mannose	6	0.052239	0.008184	0.0339757
R-MMU-5696397	Gap-filling DNA repair synthesis and ligation in GG-NER	450	0.051459	0.007661	0.0347922
R-MMU-5223345	Miscellaneous transport and binding events	325	0.059014	0.01534	0.0351178
R-MMU-5627117	RHO GTPases Activate ROCKs	366	0.066088	0.022783	0.036235
R-MMU-399954	Sema3A PAK dependent Axon repulsion	255	0.046442	0.003293	0.0369484
R-MMU-159763	Transport of gamma-carboxylated protein precursors from the endoplasmic reticulum to the Golgi apparatus	17	0.061525	0.018569	0.0374552
R-MMU-176974	Unwinding of DNA	187	0.04068	-0.002258	0.0376966
R-MMU-3214847	HATs acetylate histones	1815	0.064957	0.022148	0.0379129
R-MMU-5625886	Activated PKN1 stimulates transcription of AR (androgen receptor) regulated genes KLK2 and KLK3	490	0.057998	0.01524	0.0381696
R-MMU-112315	Transmission across Chemical Synapses	4514	0.060593	0.017867	0.0382506
R-MMU-202040	G-protein activation	348	0.062455	0.019842	0.0386187
R-MMU-912446	Meiotic recombination	560	0.062631	0.020138	0.0390345
R-MMU-2161517	Abacavir transmembrane transport	39	0.035173	-0.007224	0.0395997
R-MMU-2408522	Selenoamino acid metabolism	2035	0.059899	0.017564	0.0396233
R-MMU-427589	Type II Na+/Pi cotransporters	9	0.061505	0.019563	0.0410151
R-MMU-73772	RNA Polymerase I Promoter Escape	697	0.053381	0.011651	0.041885
R-MMU-174417	Telomere C-strand (Lagging Strand) Synthesis	442	0.062825	0.021262	0.042397
R-MMU-2682334	EPH-Ephrin signaling	1823	0.073483	0.031968	0.0424189
R-MMU-111995	phospho-PLA2 pathway	103	0.044579	0.003135	0.0430331
R-MMU-265473	Trafficking of dietary sterols	10	0.050077	0.00868	0.0431651
R-MMU-109582	Hemostasis	15407	0.044445	0.003132	0.0435321
R-MMU-1482925	Acyl chain remodelling of PG	371	0.047749	0.006674	0.0444219
R-MMU-72187	mRNA 3'-end processing	1043	0.054329	0.013524	0.045415
R-MMU-399719	Trafficking of AMPA receptors	673	0.059331	0.018548	0.045443
R-MMU-399721	Glutamate Binding, Activation of AMPA Receptors and Synaptic Plasticity	673	0.059331	0.018548	0.045443
R-MMU-5357572	Lysosomal glycogen catabolism	132	0.055027	0.014233	0.0454507
R-MMU-379724	tRNA Aminoacylation	779	0.061253	0.0206	0.0459345
R-MMU-5666185	RHO GTPases Activate Rhotekin and Rhophilins	96	0.042137	0.001767	0.0472737
R-MMU-110312	Translesion synthesis by REV1	135	0.052636	0.012313	0.0473713
R-MMU-76066	RNA Polymerase III Transcription Initiation From Type 2 Promoter	571	0.054825	0.014626	0.047856
R-MMU-427652	Sodium-coupled phosphate cotransporters	18	0.065183	0.025375	0.0493494
R-MMU-1461973	Defensins	98	0.046808	0.006956	0.0493874
R-MMU-442717	CREB phosphorylation through the activation of CaMKK	38	0.057712	0.017916	0.0495051
R-MMU-68884	Mitotic Telophase/Cytokinesis	136	0.037554	-0.00221	0.0498304
R-MMU-174437	Removal of the Flap Intermediate from the C-strand	267	0.059154	0.019453	0.04989

## Sheet: PPI
`	Top-ranked pathways, Pre-pulse inhibition
Reactome_ID	Pathway	No.of_SNPs	R (alt)	R0 (null)	P-value
R-MMU-418346	Platelet homeostasis	2816	0.130578	0.013645	5.56104e-07
R-MMU-382551	Transmembrane transport of small molecules	12566	0.042536	-0.047212	0.000100784
R-MMU-380615	Serotonin clearance from the synaptic cleft	13	0.083585	0	0.000262623
R-MMU-5660526	Response to metal ions	15	0.083511	0	0.000265653
R-MMU-5661231	Metallothioneins bind metals	15	0.083511	0	0.000265653
R-MMU-74217	Purine salvage	217	0.072951	-0.000692	0.00113155
R-MMU-73817	Purine ribonucleoside monophosphate biosynthesis	101	0.085352	0.012765	0.00129404
R-MMU-210745	Regulation of gene expression in beta cells	576	0.081771	0.010351	0.00152072
R-MMU-3928665	EPH-ephrin mediated repulsion of cells	725	0.069945	-0.001519	0.00152568
R-MMU-5620922	BBSome-mediated cargo-targeting to cilium	286	0.064547	-0.006328	0.00165635
R-MMU-74160	Gene Expression	25723	0.031315	-0.037842	0.00209514
R-MMU-1980150	Signaling by NOTCH4	99	0.090608	0.021806	0.00213311
R-MMU-186712	Regulation of beta-cell development	810	0.072842	0.00431	0.00224313
R-MMU-196843	Vitamin B2 (riboflavin) metabolism	157	0.065974	-0.002296	0.00233061
R-MMU-450531	Regulation of mRNA stability by proteins that bind AU-rich elements	1362	0.062544	-0.005091	0.00253392
R-MMU-156842	Eukaryotic Translation Elongation	1480	0.062923	-0.004705	0.00253571
R-MMU-977068	Termination of O-glycan biosynthesis	646	0.08061	0.013489	0.00267431
R-MMU-156902	Peptide chain elongation	1465	0.061806	-0.004586	0.00296955
R-MMU-418890	Role of second messengers in netrin-1 signaling	215	0.054409	-0.011156	0.00330503
R-MMU-5620924	Intraflagellar transport	805	0.057877	-0.006854	0.00366139
R-MMU-419037	NCAM1 interactions	1234	0.070448	0.005784	0.00366821
R-MMU-418359	Reduction of cytosolic Ca++ levels	298	0.078355	0.015892	0.00477307
R-MMU-1461957	Beta defensins	26	0.083233	0.021116	0.00495747
R-MMU-5357956	TNFR1-induced NFkappaB signaling pathway	395	0.063463	0.001496	0.00511067
R-MMU-5578775	Ion homeostasis	1937	0.070883	0.009193	0.00526126
R-MMU-5358351	Signaling by Hedgehog	2446	0.060372	-0.000708	0.00568615
R-MMU-1483191	Synthesis of PC	625	0.062612	0.001585	0.00571607
R-MMU-69615	G1/S DNA Damage Checkpoints	954	0.047465	-0.012542	0.00647578
R-MMU-3322077	Glycogen synthesis	272	0.063064	0.003782	0.00700406
R-MMU-1461973	Defensins	98	0.079962	0.021136	0.00730986
R-MMU-373753	Nephrin interactions	765	0.056349	-0.002514	0.00736971
R-MMU-73847	Purine metabolism	555	0.073999	0.015459	0.00758207
R-MMU-1296071	Potassium Channels	3085	0.056968	-0.001376	0.00781762
R-MMU-2672351	Stimuli-sensing channels	2878	0.055429	-0.001973	0.00870032
R-MMU-425366	Transport of glucose and other sugars, bile salts and organic acids, metal ions and amine compounds	2219	0.051561	-0.005585	0.00896457
R-MMU-168256	Immune System	39023	0.031086	-0.02601	0.00904502
R-MMU-446193	Biosynthesis of the N-glycan precursor (dolichol lipid-linked oligosaccharide, LLO) and transfer to a nascent protein	1804	0.065102	0.008533	0.00951077
R-MMU-69580	p53-Dependent G1/S DNA damage checkpoint	918	0.053923	-0.00234	0.00988188
R-MMU-69563	p53-Dependent G1 DNA Damage Response	918	0.053923	-0.00234	0.00988188
R-MMU-8849932	SALM protein interactions at the synapses	730	0.064851	0.008872	0.010153
R-MMU-1369062	ABC transporters in lipid homeostasis	276	0.056004	6.3e-05	0.0102318
R-MMU-4641263	Regulation of FZD by ubiquitination	326	0.060469	0.005156	0.0109421
R-MMU-72312	rRNA processing	3011	0.067645	0.012425	0.0110187
R-MMU-72764	Eukaryotic Translation Termination	1468	0.059735	0.004555	0.011105
R-MMU-202424	Downstream TCR signaling	1484	0.058727	0.003639	0.011221
R-MMU-975956	Nonsense Mediated Decay (NMD) independent of the Exon Junction Complex (EJC)	1495	0.057784	0.003318	0.0120063
R-MMU-6804760	Regulation of TP53 Activity through Methylation	302	0.052445	-0.001937	0.0121366
R-MMU-1912422	Pre-NOTCH Expression and Processing	1069	0.046423	-0.00788	0.0122593
R-MMU-1280218	Adaptive Immune System	17624	0.018565	-0.035366	0.0127805
R-MMU-3108214	SUMOylation of DNA damage response and repair proteins	1700	0.058673	0.005003	0.0130706
R-MMU-156827	L13a-mediated translational silencing of Ceruloplasmin expression	1708	0.058629	0.005279	0.0135229
R-MMU-5610787	Hedgehog 'off' state	1825	0.050362	-0.002777	0.0138643
R-MMU-1296072	Voltage gated Potassium channels	1792	0.056718	0.003627	0.013908
R-MMU-72689	Formation of a pool of free 40S subunits	1591	0.061538	0.009016	0.0147398
R-MMU-202670	ERKs are inactivated	221	0.059497	0.007183	0.0150756
R-MMU-5358346	Hedgehog ligand biogenesis	1020	0.065316	0.013069	0.0151463
R-MMU-977442	GABA A (rho) receptor activation	15	0.051939	0	0.0157141
R-MMU-433137	Sodium-coupled sulphate, di- and tri-carboxylate transporters	63	0.06436	0.012858	0.0163706
R-MMU-3928664	Ephrin signaling	255	0.066675	0.015291	0.0165548
R-MMU-445989	TAK1 activates NFkB by phosphorylation and activation of IKKs complex	352	0.05449	0.003167	0.0167345
R-MMU-202430	Translocation of ZAP-70 to Immunological synapse	260	0.069947	0.018739	0.0168325
R-MMU-2514853	Condensation of Prometaphase Chromosomes	223	0.070658	0.019673	0.0172165
R-MMU-450321	JNK (c-Jun kinases) phosphorylation and activation mediated by activated human TAK1	380	0.048056	-0.002893	0.0174192
R-MMU-444411	Rhesus glycoproteins mediate ammonium transport.	69	0.04301	-0.007737	0.0178011
R-MMU-391251	Protein folding	1598	0.060334	0.010265	0.0189795
R-MMU-1247673	Erythrocytes take up oxygen and release carbon dioxide	227	0.051553	0.001493	0.0190491
R-MMU-8868773	rRNA processing in the nucleus and cytosol	2727	0.068517	0.018528	0.0190709
R-MMU-6811438	Intra-Golgi traffic	714	0.044494	-0.00556	0.019092
R-MMU-6798695	Neutrophil degranulation	10863	0.027636	-0.021593	0.020778
R-MMU-5389840	Mitochondrial translation elongation	1725	0.046165	-0.002937	0.0209953
R-MMU-73762	RNA Polymerase I Transcription Initiation	1042	0.055594	0.006539	0.0210425
R-MMU-69278	Cell Cycle, Mitotic	8101	0.026774	-0.022217	0.0212763
R-MMU-75876	Synthesis of very long-chain fatty acyl-CoAs	598	0.054165	0.005377	0.0216165
R-MMU-420597	Nectin/Necl trans heterodimerization	73	0.060631	0.011869	0.0216275
R-MMU-211999	CYP2E1 reactions	165	0.046003	-0.002782	0.0216669
R-MMU-556833	Metabolism of lipids and lipoproteins	16772	0.010466	-0.038232	0.0218833
R-MMU-390466	Chaperonin-mediated protein folding	1526	0.063979	0.015441	0.0220846
R-MMU-1430728	Metabolism	39355	0.006107	-0.042459	0.0221559
R-MMU-500792	GPCR ligand binding	8219	0.044052	-0.004407	0.0223843
R-MMU-112311	Neurotransmitter Clearance In The Synaptic Cleft	74	0.056416	0.008008	0.0224279
R-MMU-392499	Metabolism of proteins	28376	0.017786	-0.03059	0.0226059
R-MMU-72695	Formation of the ternary complex, and subsequently, the 43S complex	672	0.048451	0.000374	0.0232184
R-MMU-379724	tRNA Aminoacylation	779	0.036116	-0.011941	0.0233133
R-MMU-201688	WNT mediated activation of DVL	290	0.064781	0.016922	0.0236
R-MMU-2408557	Selenocysteine synthesis	1483	0.064333	0.017246	0.0254414
R-MMU-1482798	Acyl chain remodeling of CL	105	0.058175	0.011114	0.0255593
R-MMU-3108232	SUMO E3 ligases SUMOylate target proteins	2014	0.051103	0.004088	0.0257243
R-MMU-597592	Post-translational protein modification	19826	0.020955	-0.026056	0.0258225
R-MMU-418594	G alpha (i) signalling events	4537	0.04835	0.001601	0.0264077
R-MMU-1433617	Regulation of signaling by NODAL	377	0.049201	0.00262	0.0268308
R-MMU-210746	Regulation of gene expression in endocrine-committed (NEUROG3+) progenitor cells	55	0.068569	0.022119	0.0270021
R-MMU-195253	Degradation of beta-catenin by the destruction complex	1573	0.053846	0.007435	0.0272382
R-MMU-5357786	TNFR1-induced proapoptotic signaling	303	0.051232	0.005113	0.0280249
R-MMU-4570464	SUMOylation of RNA binding proteins	1080	0.057196	0.011544	0.0292436
R-MMU-176814	Activation of APC/C and APC/C:Cdc20 mediated degradation of mitotic proteins	1188	0.045159	-0.000332	0.0297776
R-MMU-176409	APC/C:Cdc20 mediated degradation of mitotic proteins	1188	0.045159	-0.000332	0.0297776
R-MMU-5617833	Cilium Assembly	3315	0.03443	-0.010678	0.0309139
R-MMU-2408522	Selenoamino acid metabolism	2035	0.048265	0.003397	0.0315442
R-MMU-68886	M Phase	4691	0.050627	0.005837	0.0317569
R-MMU-3000170	Syndecan interactions	490	0.02726	-0.017074	0.0332335
R-MMU-429958	mRNA decay by 3' to 5' exoribonuclease	279	0.062313	0.018556	0.0348165
R-MMU-1181150	Signaling by NODAL	530	0.052767	0.009211	0.0355582
R-MMU-68827	CDT1 association with the CDC6:ORC:origin complex	841	0.045422	0.001852	0.0355697
R-MMU-913709	O-linked glycosylation of mucins	2636	0.059189	0.015679	0.0356452
R-MMU-389948	PD-1 signaling	301	0.063699	0.020569	0.0368448
R-MMU-76005	Response to elevated platelet cytosolic Ca2+	2023	0.056219	0.013154	0.0371456
R-MMU-70370	Galactose catabolism	63	0.066355	0.023863	0.0389899
R-MMU-173736	Alternative complement activation	203	0.062251	0.02007	0.040143
R-MMU-69300	Removal of licensing factors from origins	1159	0.047468	0.005246	0.0401475
R-MMU-1660516	Synthesis of PIPs at the early endosome membrane	203	0.050906	0.008748	0.0403476
R-MMU-2022857	Keratan sulfate degradation	126	0.04068	-0.001285	0.0411236
R-MMU-2990846	SUMOylation	2055	0.048673	0.006731	0.0411494
R-MMU-1810476	RIP-mediated NFkB activation via ZBP1	190	0.040136	-0.001791	0.0412656
R-MMU-2022377	Metabolism of Angiotensinogen to Angiotensins	328	0.048577	0.006712	0.041432
R-MMU-380284	Loss of proteins required for interphase microtubule organization from the centrosome	1349	0.037999	-0.003794	0.0417701
R-MMU-380259	Loss of Nlp from mitotic centrosomes	1349	0.037999	-0.003794	0.0417701
R-MMU-5620920	Cargo trafficking to the periciliary membrane	846	0.053881	0.012366	0.0426821
R-MMU-3065678	SUMO is transferred from E1 to E2 (UBE2I, UBC9)	91	0.048161	0.006645	0.0427326
R-MMU-204626	Hypusine synthesis from eIF5A-lysine	126	0.032748	-0.008766	0.0428352
R-MMU-5689901	Metalloprotease DUBs	430	0.050176	0.008728	0.0429711
R-MMU-5250924	B-WICH complex positively regulates rRNA expression	825	0.059715	0.018303	0.0430046
R-MMU-2453902	The canonical retinoid cycle in rods (twilight vision)	376	0.052498	0.011087	0.0430887
R-MMU-70171	Glycolysis	377	0.035956	-0.005373	0.0435234
R-MMU-5362798	Release of Hh-Np from the secreting cell	221	0.062766	0.021519	0.0435932
R-MMU-453276	Regulation of mitotic cell cycle	1330	0.048579	0.007316	0.0436895
R-MMU-174143	APC/C-mediated degradation of cell cycle proteins	1330	0.048579	0.007316	0.0436895
R-MMU-1482883	Acyl chain remodeling of DAG and TAG	44	0.047636	0.006518	0.0442562
R-MMU-162582	Signal Transduction	45774	-0.000405	-0.041426	0.0446807
R-MMU-927802	Nonsense-Mediated Decay (NMD)	1997	0.032531	-0.008456	0.0448606
R-MMU-975957	Nonsense Mediated Decay (NMD) enhanced by the Exon Junction Complex (EJC)	1997	0.032531	-0.008456	0.0448606
R-MMU-1474151	Tetrahydrobiopterin (BH4) synthesis, recycling, salvage and regulation	90	0.042964	0.002069	0.0451636
R-MMU-5578768	Physiological factors	168	0.054011	0.013214	0.0454501
R-MMU-983168	Antigen processing: Ubiquitination & Proteasome degradation	5813	0.056502	0.015958	0.0464311
R-MMU-375276	Peptide ligand-binding receptors	3210	0.048132	0.007684	0.0469071
R-MMU-977606	Regulation of Complement cascade	584	0.052843	0.012447	0.0470713
R-MMU-983189	Kinesins	1405	0.042296	0.001937	0.0473174
R-MMU-75105	Fatty Acyl-CoA Biosynthesis	978	0.053206	0.012962	0.047689
R-MMU-209905	Catecholamine biosynthesis	60	0.050583	0.01045	0.0481749
R-MMU-114608	Platelet degranulation	1943	0.050792	0.010868	0.0490451
R-MMU-446219	Synthesis of substrates in N-glycan biosythesis	1611	0.04922	0.009359	0.0493265
R-MMU-982772	Growth hormone receptor signaling	253	0.043219	0.003372	0.0494389
R-MMU-75955	RNA Polymerase II Transcription Elongation	702	0.047076	0.007242	0.0494611
R-MMU-112382	Formation of RNA Pol II elongation complex	702	0.047076	0.007242	0.0494611

## Sheet: EPM
	Top-ranked pathways, Elevated plus maze
Reactome_ID	Pathway	No.of_SNPs	R (alt)	R0 (null)	P-value
R-MMU-351200	Interconversion of polyamines	34	0.092968	-0.017545	2.26804e-06
R-MMU-1483115	Hydrolysis of LPC	169	0.101706	-0.002367	7.73034e-06
R-MMU-141334	PAOs oxidise polyamines to amines	33	0.092341	-0.010196	1.04629e-05
R-MMU-140179	Amine Oxidase reactions	33	0.092341	-0.010196	1.04629e-05
R-MMU-6783783	Interleukin-10 signaling	580	0.094094	-0.00664	1.45257e-05
R-MMU-68616	Assembly of the ORC complex at the origin of replication	66	0.089464	-0.011243	1.47011e-05
R-MMU-199991	Membrane Trafficking	13246	0.047415	-0.04362	8.1489e-05
R-MMU-174414	Processive synthesis on the C-strand of the telomere	338	0.080051	-0.00776	0.000135544
R-MMU-5653656	Vesicle-mediated transport	16057	0.039759	-0.047868	0.000142192
R-MMU-1482922	Acyl chain remodelling of PI	311	0.075135	-0.010238	0.000200565
R-MMU-1482798	Acyl chain remodeling of CL	105	0.083127	-0.001536	0.000222354
R-MMU-77288	mitochondrial fatty acid beta-oxidation of unsaturated fatty acids	60	0.075499	-0.004503	0.000454763
R-MMU-428790	Facilitative Na+independent glucose transporters	332	0.079448	0.000366	0.000518994
R-MMU-444257	RSK activation	77	0.095772	0.017982	0.000615259
R-MMU-174437	Removal of the Flap Intermediate from the C-strand	267	0.083596	0.005799	0.000623328
R-MMU-5656121	Translesion synthesis by POLI	178	0.087476	0.010052	0.000655139
R-MMU-113507	E2F-enabled inhibition of pre-replication complex formation	89	0.101872	0.025097	0.000706326
R-MMU-8851805	MET activates RAS signaling	249	0.076148	-0.000823	0.000706898
R-MMU-1266738	Developmental Biology	19343	0.050063	-0.02693	0.000714767
R-MMU-8875791	MET activates STAT3	89	0.081155	0.004307	0.000716257
R-MMU-1369062	ABC transporters in lipid homeostasis	276	0.093637	0.016938	0.00072185
R-MMU-111995	phospho-PLA2 pathway	103	0.087944	0.012573	0.000877353
R-MMU-8875513	MET interacts with TNS proteins	93	0.079369	0.005771	0.00113273
R-MMU-5620916	VxPx cargo-targeting to cilium	491	0.084332	0.010875	0.0011497
R-MMU-419037	NCAM1 interactions	1234	0.079827	0.008993	0.00164774
R-MMU-1483152	Hydrolysis of LPE	55	0.056117	-0.014037	0.00183016
R-MMU-438064	Post NMDA receptor activation events	752	0.074547	0.005609	0.00212512
R-MMU-165158	Activation of AKT2	52	0.070095	0.001797	0.00231643
R-MMU-425366	Transport of glucose and other sugars, bile salts and organic acids, metal ions and amine compounds	2219	0.083058	0.015694	0.00258719
R-MMU-110320	Translesion Synthesis by POLH	296	0.067116	2.3e-05	0.00270913
R-MMU-1482925	Acyl chain remodelling of PG	371	0.067593	0.000729	0.00278851
R-MMU-196807	Nicotinate metabolism	796	0.081171	0.015193	0.00308992
R-MMU-8865999	MET activates PTPN11	162	0.067668	0.001994	0.0032402
R-MMU-196843	Vitamin B2 (riboflavin) metabolism	157	0.072752	0.00777	0.00352129
R-MMU-196791	Vitamin D (calciferol) metabolism	267	0.066655	0.001864	0.00361898
R-MMU-77387	Insulin receptor recycling	388	0.071598	0.007116	0.00374895
R-MMU-388479	Vasopressin-like receptors	69	0.078896	0.015629	0.00432904
R-MMU-6806942	MET Receptor Activation	117	0.07363	0.010776	0.00456784
R-MMU-442742	CREB phosphorylation through the activation of Ras	526	0.078321	0.015842	0.004764
R-MMU-888568	GABA synthesis	81	0.076217	0.013727	0.00476468
R-MMU-5635838	Activation of SMO	91	0.069082	0.006557	0.0047659
R-MMU-392154	Nitric oxide stimulates guanylate cyclase	793	0.065444	0.002951	0.00479375
R-MMU-597592	Post-translational protein modification	19826	0.003623	-0.058857	0.00481601
R-MMU-196108	Pregnenolone biosynthesis	125	0.058134	-0.004246	0.00487565
R-MMU-1280218	Adaptive Immune System	17624	0.001675	-0.060231	0.00515564
R-MMU-1483148	Synthesis of PG	132	0.075351	0.013527	0.00516347
R-MMU-375165	NCAM signaling for neurite out-growth	6281	0.055602	-0.006093	0.00529664
R-MMU-425397	Transport of vitamins, nucleosides, and related molecules	619	0.059425	-0.001928	0.00550779
R-MMU-5666185	RHO GTPases Activate Rhotekin and Rhophilins	96	0.051159	-0.00975	0.00582141
R-MMU-157858	Gap junction trafficking and regulation	403	0.059971	-0.000666	0.0059914
R-MMU-2142696	Synthesis of Hepoxilins (HX) and Trioxilins (TrX)	9	0.060623	0	0.00599957
R-MMU-5651801	PCNA-Dependent Long Patch Base Excision Repair	374	0.064145	0.004486	0.00670221
R-MMU-264876	Insulin processing	696	0.051895	-0.006944	0.00740099
R-MMU-6783310	Fanconi Anemia Pathway	617	0.060936	0.002509	0.00773194
R-MMU-6811436	COPI-independent Golgi-to-ER retrograde traffic	1843	0.040477	-0.017712	0.00799065
R-MMU-8856825	Cargo recognition for clathrin-mediated endocytosis	2217	0.057295	-0.000703	0.0081296
R-MMU-5358565	Mismatch repair (MMR) directed by MSH2:MSH6 (MutSalpha)	419	0.072047	0.014262	0.00827028
R-MMU-1482883	Acyl chain remodeling of DAG and TAG	44	0.057064	-0.000628	0.0084162
R-MMU-156711	Polo-like kinase mediated events	137	0.059427	0.002049	0.00871084
R-MMU-446210	Synthesis of UDP-N-acetyl-glucosamine	107	0.056385	-0.000762	0.0089495
R-MMU-1482801	Acyl chain remodelling of PS	528	0.077872	0.020999	0.00913024
R-MMU-392499	Metabolism of proteins	28376	-0.003614	-0.060415	0.00928753
R-MMU-6807062	Cholesterol biosynthesis via lathosterol	101	0.06223	0.005507	0.0093614
R-MMU-6807047	Cholesterol biosynthesis via desmosterol	101	0.06223	0.005507	0.0093614
R-MMU-1852241	Organelle biogenesis and maintenance	6673	0.059925	0.003349	0.00952464
R-MMU-5358606	Mismatch repair (MMR) directed by MSH2:MSH3 (MutSbeta)	460	0.063058	0.006706	0.00975129
R-MMU-5358508	Mismatch Repair	460	0.063058	0.006706	0.00975129
R-MMU-110312	Translesion synthesis by REV1	135	0.072919	0.017336	0.0105613
R-MMU-70614	Amino acid synthesis and interconversion (transamination)	618	0.070357	0.015245	0.0111339
R-MMU-373753	Nephrin interactions	765	0.060985	0.005931	0.0112526
R-MMU-8874081	MET activates PTK2 signaling	538	0.060246	0.005305	0.0113949
R-MMU-2151209	Activation of PPARGC1A (PGC-1alpha) by phosphorylation	472	0.047132	-0.007729	0.0115414
R-MMU-8851907	MET activates PI3K/AKT signaling	182	0.064719	0.009986	0.0116327
R-MMU-8875656	MET receptor recycling	244	0.062722	0.008496	0.0122967
R-MMU-2161541	Abacavir metabolism	51	0.060571	0.006711	0.0127993
R-MMU-168249	Innate Immune System	26957	-0.007897	-0.061627	0.0129727
R-MMU-447038	NrCAM interactions	232	0.069178	0.01556	0.0130846
R-MMU-432142	Platelet sensitization by LDL	786	0.066318	0.013176	0.013781
R-MMU-2161522	Abacavir transport and metabolism	90	0.050576	-0.002317	0.0142279
R-MMU-190861	Gap junction assembly	216	0.049622	-0.003256	0.014254
R-MMU-5625900	RHO GTPases activate CIT	453	0.067294	0.014741	0.0146563
R-MMU-5676934	Protein repair	71	0.059613	0.007342	0.0151427
R-MMU-5656169	Termination of translesion DNA synthesis	580	0.061443	0.009402	0.0154993
R-MMU-2395516	Electron transport from NADPH to Ferredoxin	14	0.035476	-0.016306	0.0160224
R-MMU-1483206	Glycerophospholipid biosynthesis	2936	0.056277	0.005106	0.0169884
R-MMU-140834	Extrinsic Pathway of Fibrin Clot Formation	29	0.040302	-0.010795	0.0171833
R-MMU-2142700	Synthesis of Lipoxins (LX)	79	0.05487	0.004012	0.0175495
R-MMU-442755	Activation of NMDA receptor upon glutamate binding and postsynaptic events	931	0.063615	0.01315	0.0182105
R-MMU-376176	Signaling by Robo receptor	809	0.059857	0.009455	0.0183533
R-MMU-450385	Butyrate Response Factor 1 (BRF1) binds and destabilizes mRNA	342	0.06249	0.012101	0.0183597
R-MMU-5419276	Mitochondrial translation termination	1726	0.044833	-0.005423	0.0187049
R-MMU-390918	Peroxisomal lipid metabolism	405	0.057711	0.007765	0.0192339
R-MMU-8873719	RAB geranylgeranylation	1103	0.061211	0.011326	0.0193289
R-MMU-948021	Transport to the Golgi and subsequent modification	3000	0.042194	-0.007588	0.0196305
R-MMU-447043	Neurofascin interactions	214	0.063247	0.013631	0.0198436
R-MMU-5696397	Gap-filling DNA repair synthesis and ligation in GG-NER	450	0.0545	0.004933	0.0200007
R-MMU-73856	RNA Polymerase II Transcription Termination	1134	0.05268	0.003188	0.020162
R-MMU-109688	Cleavage of Growing Transcript in the Termination Region	1134	0.05268	0.003188	0.020162
R-MMU-157579	Telomere Maintenance	781	0.028039	-0.021416	0.0203142
R-MMU-6811555	PI5P Regulates TP53 Acetylation	169	0.049096	0.0002	0.0214151
R-MMU-77289	Mitochondrial Fatty Acid Beta-Oxidation	254	0.045236	-0.003122	0.0226026
R-MMU-400685	Sema4D in semaphorin signaling	575	0.057867	0.009611	0.0227553
R-MMU-629587	Highly sodium permeable acetylcholine nicotinic receptors	17	0.048339	0.000189	0.0230535
R-MMU-879518	Transport of organic anions	228	0.054742	0.006708	0.0232782
R-MMU-110373	Resolution of AP sites via the multiple-nucleotide patch replacement pathway	391	0.06215	0.014166	0.0233362
R-MMU-3065678	SUMO is transferred from E1 to E2 (UBE2I, UBC9)	91	0.025861	-0.022174	0.0233793
R-MMU-5654719	SHC-mediated cascade:FGFR4	241	0.023583	-0.024438	0.0234116
R-MMU-422475	Axon guidance	12956	0.023014	-0.024318	0.0250352
R-MMU-5221030	TET1,2,3 and TDG demethylate DNA	11	0.047595	0.00051	0.0255724
R-MMU-110314	Recognition of DNA damage by PCNA-containing replication complex	736	0.049484	0.002723	0.0263704
R-MMU-418555	G alpha (s) signalling events	3725	0.051978	0.00532	0.0266157
R-MMU-416550	Sema4D mediated inhibition of cell attachment and migration	170	0.062641	0.016523	0.0279325
R-MMU-3215018	Processing and activation of SUMO	114	0.033421	-0.012569	0.0284554
R-MMU-5682910	LGI-ADAM interactions	136	0.064971	0.019071	0.0284925
R-MMU-392023	Adrenaline signalling through Alpha-2 adrenergic receptor	93	0.044297	-0.001254	0.0296149
R-MMU-73893	DNA Damage Bypass	1150	0.043079	-0.00234	0.0299911
R-MMU-190828	Gap junction trafficking	340	0.045051	-0.000321	0.0301129
R-MMU-6807004	Negative regulation of MET activity	799	0.04715	0.001791	0.030137
R-MMU-2129379	Molecules associated with elastic fibres	990	0.033927	-0.011413	0.0302515
R-MMU-70221	Glycogen breakdown (glycogenolysis)	443	0.057239	0.012263	0.0311572
R-MMU-389661	Glyoxylate metabolism and glycine degradation	421	0.054497	0.009566	0.0313123
R-MMU-392518	Signal amplification	485	0.047494	0.002739	0.0318826
R-MMU-73933	Resolution of Abasic Sites (AP sites)	720	0.055776	0.011263	0.0325406
R-MMU-73884	Base Excision Repair	720	0.055776	0.011263	0.0325406
R-MMU-210747	Regulation of gene expression in early pancreatic precursor cells	209	0.05493	0.010935	0.0341399
R-MMU-69205	G1/S-Specific Transcription	280	0.051891	0.007971	0.0344022
R-MMU-5620920	Cargo trafficking to the periciliary membrane	846	0.053482	0.009599	0.0345054
R-MMU-165181	Inhibition of TSC complex formation by PKB	77	0.061994	0.018398	0.0353361
R-MMU-166208	mTORC1-mediated signalling	604	0.054172	0.01077	0.0360474
R-MMU-500792	GPCR ligand binding	8219	0.052928	0.009606	0.0363216
R-MMU-112314	Neurotransmitter Receptor Binding And Downstream Transmission In The Postsynaptic Cell	2609	0.039439	-0.003733	0.0369148
R-MMU-5687128	MAPK6/MAPK4 signaling	1313	0.060713	0.017912	0.0379919
R-MMU-73857	RNA Polymerase II Transcription	2085	0.054468	0.0118	0.0385161
R-MMU-2453902	The canonical retinoid cycle in rods (twilight vision)	376	0.061483	0.018921	0.0388076
R-MMU-1538133	G0 and Early G1	364	0.049598	0.007175	0.0394162
R-MMU-381038	XBP1(S) activates chaperone genes	402	0.048916	0.006615	0.0398539
R-MMU-556833	Metabolism of lipids and lipoproteins	16772	0.005168	-0.037049	0.0402322
R-MMU-204626	Hypusine synthesis from eIF5A-lysine	126	0.045368	0.003381	0.0410117
R-MMU-5576891	Cardiac conduction	4620	0.032648	-0.009251	0.0414037
R-MMU-5675482	Regulation of necroptotic cell death	112	0.046393	0.004618	0.0417813
R-MMU-5218859	Regulated Necrosis	112	0.046393	0.004618	0.0417813
R-MMU-5213460	RIPK1-mediated regulated necrosis	112	0.046393	0.004618	0.0417813
R-MMU-381426	Regulation of Insulin-like Growth Factor (IGF) transport and uptake by Insulin-like Growth Factor Binding Proteins (IGFBPs)	335	0.05695	0.015308	0.0421737
R-MMU-418592	ADP signalling through P2Y purinoceptor 1	463	0.049394	0.007755	0.042261
R-MMU-2404192	Signaling by Type 1 Insulin-like Growth Factor 1 Receptor (IGF1R)	6666	0.039312	-0.002007	0.0435437
R-MMU-2428928	IRS-related events triggered by IGF1R	6666	0.039312	-0.002007	0.0435437
R-MMU-112399	IRS-mediated signalling	6666	0.039312	-0.002007	0.0435437
R-MMU-2428924	IGF1R signaling cascade	6666	0.039312	-0.002007	0.0435437
R-MMU-1483257	Phospholipid metabolism	4573	0.045477	0.004481	0.0447485
R-MMU-5684996	MAPK1/MAPK3 signaling	5338	0.037054	-0.003915	0.0449103
R-MMU-373080	Class B/2 (Secretin family receptors)	1476	0.050961	0.010116	0.0452921
R-MMU-77305	Beta oxidation of palmitoyl-CoA to myristoyl-CoA	7	0.040718	0	0.04588
R-MMU-1227986	Signaling by ERBB2	1513	0.043367	0.002784	0.0464017
R-MMU-4641262	Disassembly of the destruction complex and recruitment of AXIN to the membrane	758	0.043848	0.003356	0.0467651
R-MMU-196854	Metabolism of vitamins and cofactors	4910	0.029272	-0.011167	0.0470583
R-MMU-382556	ABC-family proteins mediated transport	1618	0.062864	0.02262	0.0475675
R-MMU-8854214	TBC/RABGAPs	611	0.040658	0.000678	0.0488977
R-MMU-77595	Processing of Intronless Pre-mRNAs	303	0.042507	0.002554	0.0489976
R-MMU-5689877	Josephin domain DUBs	561	0.033099	-0.006844	0.0490961

## Sheet: Swim
	Top-ranked pathways, Swim test
Reactome_ID	Pathway	No.of_SNPs	R (alt)	R0 (null)	P-value
R-MMU-69473	G2/M DNA damage checkpoint	1013	0.080627	-0.004703	0.000260154
R-MMU-5674499	Negative feedback regulation of MAPK pathway	8	0.089494	0.004776	0.000282537
R-MMU-73621	Pyrimidine catabolism	313	0.096921	0.013545	0.000341902
R-MMU-3371556	Cellular response to heat stress	2176	0.087792	0.008669	0.000640421
R-MMU-69481	G2/M Checkpoints	2030	0.081503	0.00535	0.000974623
R-MMU-199991	Membrane Trafficking	13246	0.058726	-0.015248	0.00132838
R-MMU-162582	Signal Transduction	45774	0.042328	-0.031209	0.00141408
R-MMU-1300644	Interaction With The Zona Pellucida	67	0.072978	0.000273	0.00155897
R-MMU-69620	Cell Cycle Checkpoints	2545	0.085428	0.013965	0.00181513
R-MMU-418594	G alpha (i) signalling events	4537	0.082609	0.011251	0.00184463
R-MMU-6804115	TP53 regulates transcription of additional cell cycle genes whose exact role in the p53 pathway remain uncertain	264	0.061982	-0.008335	0.00213895
R-MMU-5653656	Vesicle-mediated transport	16057	0.054761	-0.014389	0.00248784
R-MMU-372790	Signaling by GPCR	23149	0.055443	-0.013064	0.00269645
R-MMU-159236	Transport of Mature mRNA derived from an Intron-Containing Transcript	1335	0.077709	0.010417	0.00309755
R-MMU-1430728	Metabolism	39355	0.036777	-0.029827	0.00342516
R-MMU-1295596	Spry regulation of FGF signaling	388	0.071278	0.005182	0.00360134
R-MMU-199977	ER to Golgi Anterograde Transport	2483	0.077189	0.011843	0.00392805
R-MMU-8856688	Golgi-to-ER retrograde transport	3935	0.066478	0.001547	0.00415616
R-MMU-157579	Telomere Maintenance	781	0.055276	-0.009047	0.00449115
R-MMU-433137	Sodium-coupled sulphate, di- and tri-carboxylate transporters	63	0.062829	-0.001411	0.00452137
R-MMU-73848	Pyrimidine metabolism	582	0.080259	0.016835	0.00492683
R-MMU-3371453	Regulation of HSF1-mediated heat shock response	1743	0.088297	0.02548	0.00525703
R-MMU-432142	Platelet sensitization by LDL	786	0.076606	0.013729	0.00526665
R-MMU-500792	GPCR ligand binding	8219	0.070364	0.007625	0.00537294
R-MMU-110312	Translesion synthesis by REV1	135	0.074	0.011479	0.00549882
R-MMU-380108	Chemokine receptors bind chemokines	507	0.063633	0.001566	0.00582832
R-MMU-211859	Biological oxidations	3410	0.062941	0.00233	0.00688621
R-MMU-69278	Cell Cycle, Mitotic	8101	0.065865	0.005733	0.00725769
R-MMU-1474165	Reproduction	289	0.072987	0.013077	0.00741373
R-MMU-1187000	Fertilization	289	0.072987	0.013077	0.00741373
R-MMU-3301854	Nuclear Pore Complex (NPC) Disassembly	602	0.061647	0.001733	0.00745294
R-MMU-176187	Activation of ATR in response to replication stress	497	0.057523	-0.002308	0.00753415
R-MMU-5693607	Processing of DNA double-strand break ends	1082	0.074616	0.014991	0.00764646
R-MMU-1300645	Acrosome Reaction	22	0.068838	0.009522	0.00794
R-MMU-388396	GPCR downstream signaling	16447	0.045462	-0.013542	0.00829039
R-MMU-72202	Transport of Mature Transcript to Cytoplasm	1461	0.073643	0.015034	0.00856436
R-MMU-68962	Activation of the pre-replicative complex	435	0.067613	0.008994	0.00858313
R-MMU-5668599	RHO GTPases Activate NADPH Oxidases	331	0.064651	0.006063	0.0086243
R-MMU-5656121	Translesion synthesis by POLI	178	0.067353	0.009094	0.00893069
R-MMU-1369007	Mitochondrial ABC transporters	143	0.071594	0.013899	0.00947811
R-MMU-176407	Conversion from APC/C:Cdc20 to APC/C:Cdh1 in late anaphase	270	0.067364	0.009675	0.00950431
R-MMU-72203	Processing of Capped Intron-Containing Pre-mRNA	4252	0.063718	0.006217	0.00971687
R-MMU-176412	Phosphorylation of the APC/C	133	0.061647	0.004396	0.00999295
R-MMU-2142691	Synthesis of Leukotrienes (LT) and Eoxins (EX)	617	0.056532	-0.000729	0.0100018
R-MMU-1640170	Cell Cycle	9476	0.064045	0.006829	0.010021
R-MMU-156581	Methylation	258	0.055872	0.001065	0.012986
R-MMU-72165	mRNA Splicing - Minor Pathway	726	0.066059	0.011677	0.0135228
R-MMU-427975	Proton/oligopeptide cotransporters	124	0.059884	0.006288	0.0147028
R-MMU-597592	Post-translational protein modification	19826	0.027786	-0.025246	0.0156704
R-MMU-5655862	Translesion synthesis by POLK	138	0.063437	0.010597	0.0158636
R-MMU-174178	APC/C:Cdh1 mediated degradation of Cdc20 and other APC/C:Cdh1 targeted proteins in late mitosis/early G1	941	0.049289	-0.003051	0.0167627
R-MMU-622323	Presynaptic nicotinic acetylcholine receptors	77	0.044795	-0.006773	0.0181306
R-MMU-622327	Postsynaptic nicotinic acetylcholine receptors	77	0.044795	-0.006773	0.0181306
R-MMU-629602	Activation of Nicotinic Acetylcholine Receptors	77	0.044795	-0.006773	0.0181306
R-MMU-181431	Acetylcholine Binding And Downstream Events	77	0.044795	-0.006773	0.0181306
R-MMU-8852135	Protein ubiquitination	672	0.045502	-0.005501	0.0191719
R-MMU-5693567	HDR through Homologous Recombination (HR) or Single Strand Annealing (SSA)	1799	0.050328	7.2e-05	0.02061
R-MMU-174417	Telomere C-strand (Lagging Strand) Synthesis	442	0.057826	0.008136	0.0217347
R-MMU-73614	Pyrimidine salvage reactions	269	0.063166	0.013808	0.0224025
R-MMU-5654733	Negative regulation of FGFR4 signaling	522	0.054163	0.004822	0.0225041
R-MMU-418346	Platelet homeostasis	2816	0.055348	0.00686	0.0244118
R-MMU-1236974	ER-Phagosome pathway	990	0.044959	-0.003528	0.024476
R-MMU-2142753	Arachidonic acid metabolism	1241	0.061891	0.013597	0.0248165
R-MMU-5693616	Presynaptic phase of homologous DNA pairing and strand exchange	624	0.045627	-0.002107	0.0262816
R-MMU-264870	Caspase-mediated cleavage of cytoskeletal proteins	179	0.063306	0.015664	0.0263818
R-MMU-2980766	Nuclear Envelope Breakdown	1013	0.068591	0.020985	0.0264176
R-MMU-170822	Regulation of Glucokinase by Glucokinase Regulatory Protein	568	0.059642	0.012294	0.0271531
R-MMU-69186	Lagging Strand Synthesis	421	0.05671	0.009629	0.0278632
R-MMU-5578749	Transcriptional regulation by small RNAs	1029	0.058594	0.0116	0.0280754
R-MMU-8873719	RAB geranylgeranylation	1103	0.048469	0.00145	0.0280845
R-MMU-69190	DNA strand elongation	608	0.061135	0.014606	0.0292892
R-MMU-453274	Mitotic G2-G2/M phases	3188	0.051182	0.004689	0.0294693
R-MMU-6811442	Intra-Golgi and retrograde Golgi-to-ER traffic	4879	0.06967	0.02364	0.0305714
R-MMU-6811436	COPI-independent Golgi-to-ER retrograde traffic	1843	0.079081	0.033098	0.0305769
R-MMU-68616	Assembly of the ORC complex at the origin of replication	66	0.06057	0.014564	0.0307403
R-MMU-2565942	Regulation of PLK1 Activity at G2/M Transition	1741	0.034081	-0.011917	0.0309305
R-MMU-948021	Transport to the Golgi and subsequent modification	3000	0.064003	0.018097	0.0309893
R-MMU-73856	RNA Polymerase II Transcription Termination	1134	0.039683	-0.005924	0.0320296
R-MMU-109688	Cleavage of Growing Transcript in the Termination Region	1134	0.039683	-0.005924	0.0320296
R-MMU-5693579	Homologous DNA Pairing and Strand Exchange	712	0.056421	0.011072	0.0326779
R-MMU-70153	Glucose transport	908	0.04631	0.001211	0.0335043
R-MMU-442742	CREB phosphorylation through the activation of Ras	526	0.056527	0.011779	0.0344978
R-MMU-195258	RHO GTPase Effectors	5255	0.039793	-0.004807	0.035082
R-MMU-2465910	MASTL Facilitates Mitotic Progression	146	0.058565	0.014099	0.03536
R-MMU-5654732	Negative regulation of FGFR3 signaling	528	0.059069	0.014647	0.035497
R-MMU-5662702	Melanin biosynthesis	119	0.059627	0.015541	0.036568
R-MMU-392170	ADP signalling through P2Y purinoceptor 12	253	0.047212	0.00324	0.0370529
R-MMU-400042	Adrenaline,noradrenaline inhibits insulin secretion	482	0.069358	0.025643	0.0376668
R-MMU-70350	Fructose catabolism	52	0.041021	-0.002774	0.0376793
R-MMU-420499	Class C/3 (Metabotropic glutamate/pheromone receptors)	1284	0.074662	0.031429	0.0392235
R-MMU-442755	Activation of NMDA receptor upon glutamate binding and postsynaptic events	931	0.046365	0.003277	0.0400566
R-MMU-163754	Insulin effects increased synthesis of Xylulose-5-Phosphate	19	0.020598	-0.022431	0.0403593
R-MMU-110373	Resolution of AP sites via the multiple-nucleotide patch replacement pathway	391	0.051121	0.008327	0.0410612
R-MMU-75153	Apoptotic execution phase	716	0.054564	0.012099	0.0422157
R-MMU-174154	APC/C:Cdc20 mediated degradation of Securin	921	0.046315	0.004646	0.0452852
R-MMU-168256	Immune System	39023	0.008268	-0.033412	0.0453215
R-MMU-442717	CREB phosphorylation through the activation of CaMKK	38	0.040828	-0.000521	0.0465756
R-MMU-5651801	PCNA-Dependent Long Patch Base Excision Repair	374	0.050622	0.009299	0.0465994
R-MMU-179419	APC:Cdc20 mediated degradation of cell cycle proteins prior to satisfation of the cell cycle checkpoint	1176	0.049383	0.008112	0.0468153
R-MMU-174184	Cdc20:Phospho-APC/C mediated degradation of Cyclin A	1067	0.050118	0.009072	0.0477075
R-MMU-2262752	Cellular responses to stress	7529	0.055442	0.01475	0.0490972
R-MMU-392154	Nitric oxide stimulates guanylate cyclase	793	0.047853	0.00723	0.0494641
R-MMU-77286	mitochondrial fatty acid beta-oxidation of saturated fatty acids	96	0.04982	0.009241	0.0496247
R-MMU-391908	Prostanoid ligand receptors	66	0.019755	-0.020783	0.0499448
R-MMU-5576894	Phase 1 - inactivation of fast Na+ channels	829	0.046581	0.006079	0.049978

## Sheet: Sleep (length)
	Top-ranked pathways, Sleep (length)
Reactome_ID	Pathway	No.of_SNPs	R (alt)	R0 (null)	P-value
R-MMU-4641263	Regulation of FZD by ubiquitination	326	0.110167	0.020139	9.03463e-05
R-MMU-69200	Phosphorylation of proteins involved in G1/S transition by active Cyclin E:Cdk2 complexes	65	0.099071	0.018259	0.000392415
R-MMU-5221030	TET1,2,3 and TDG demethylate DNA	11	0.080381	0	0.000427981
R-MMU-2672351	Stimuli-sensing channels	2878	0.096565	0.018594	0.000598699
R-MMU-5689880	Ub-specific processing proteases	2873	0.083463	0.010789	0.0012811
R-MMU-196849	Metabolism of water-soluble vitamins and cofactors	3021	0.068761	-0.001752	0.00173384
R-MMU-1442490	Collagen degradation	610	0.086558	0.016539	0.00182515
R-MMU-209776	Amine-derived hormones	253	0.098691	0.029783	0.00208526
R-MMU-5688426	Deubiquitination	4420	0.092573	0.025868	0.00278928
R-MMU-210993	Tie2 Signaling	311	0.079596	0.013457	0.00303166
R-MMU-201722	Formation of the beta-catenin:TCF transactivating complex	974	0.074351	0.013172	0.00557824
R-MMU-211979	Eicosanoids	476	0.07382	0.014853	0.00722109
R-MMU-380095	Tachykinin receptors bind tachykinins	180	0.07851	0.019959	0.007551
R-MMU-400685	Sema4D in semaphorin signaling	575	0.066808	0.00922	0.00847964
R-MMU-201681	TCF dependent signaling in response to WNT	3509	0.073941	0.016667	0.00875047
R-MMU-68911	G2 Phase	86	0.080682	0.023477	0.00878115
R-MMU-8849470	PTK6 Regulates Cell Cycle	39	0.081849	0.025012	0.00914308
R-MMU-69017	CDK-mediated phosphorylation and removal of Cdc6	711	0.068288	0.013627	0.0117042
R-MMU-211958	Miscellaneous substrates	466	0.069478	0.015643	0.0127833
R-MMU-1650814	Collagen biosynthesis and modifying enzymes	1846	0.060248	0.006388	0.0128009
R-MMU-3000157	Laminin interactions	945	0.075857	0.022775	0.0138023
R-MMU-383280	Nuclear Receptor transcription pathway	1597	0.065125	0.013801	0.0166684
R-MMU-69202	Cyclin E associated events during G1/S transition	1077	0.057426	0.006725	0.0178184
R-MMU-418457	cGMP effects	578	0.067742	0.017714	0.0190024
R-MMU-176407	Conversion from APC/C:Cdc20 to APC/C:Cdh1 in late anaphase	270	0.06715	0.017346	0.0194414
R-MMU-2393930	Phosphate bond hydrolysis by NUDT proteins	198	0.057105	0.007467	0.0198428
R-MMU-2299718	Condensation of Prophase Chromosomes	615	0.0682	0.018753	0.0201417
R-MMU-2408508	Metabolism of ingested SeMet, Sec, MeSec into H2Se	165	0.041928	-0.007193	0.0209726
R-MMU-6782135	Dual incision in TC-NER	737	0.051732	0.002737	0.0211916
R-MMU-1170546	Prolactin receptor signaling	184	0.079817	0.030995	0.0213161
R-MMU-1461957	Beta defensins	26	0.093698	0.045143	0.0217045
R-MMU-417957	P2Y receptors	81	0.07057	0.021947	0.0218402
R-MMU-196807	Nicotinate metabolism	796	0.059769	0.012437	0.0248858
R-MMU-2408522	Selenoamino acid metabolism	2035	0.045647	-0.001166	0.0262611
R-MMU-983712	Ion channel transport	4469	0.063187	0.017296	0.0285351
R-MMU-8866652	Synthesis of active ubiquitin: roles of E1 and E2 enzymes	273	0.066751	0.020961	0.0287716
R-MMU-174084	Autodegradation of Cdh1 by Cdh1:APC/C	799	0.045471	0.000107	0.030133
R-MMU-1980148	Signaling by NOTCH3	116	0.059924	0.014967	0.031187
R-MMU-1614517	Sulfide oxidation to sulfate	105	0.061641	0.016961	0.0319838
R-MMU-195721	Signaling by Wnt	5521	0.063759	0.0192	0.032322
R-MMU-389661	Glyoxylate metabolism and glycine degradation	421	0.071654	0.027338	0.0329592
R-MMU-6798163	Choline catabolism	51	0.05666	0.012427	0.0333849
R-MMU-5334118	DNA methylation	357	0.065517	0.021329	0.033429
R-MMU-5689603	UCH proteinases	1301	0.047994	0.004407	0.0354965
R-MMU-5696398	Nucleotide Excision Repair	1379	0.055652	0.012097	0.035535
R-MMU-204174	Regulation of pyruvate dehydrogenase (PDH) complex	229	0.061715	0.018219	0.0356629
R-MMU-3214842	HDMs demethylate histones	691	0.068649	0.025378	0.0363135
R-MMU-450385	Butyrate Response Factor 1 (BRF1) binds and destabilizes mRNA	342	0.062248	0.019088	0.0367621
R-MMU-77108	Utilization of Ketone Bodies	36	0.0535	0.0106	0.0377297
R-MMU-111446	Activation of BIM and translocation to mitochondria	47	0.062629	0.020031	0.0386686
R-MMU-727802	Transport of nucleotide sugars	134	0.050461	0.007871	0.0388239
R-MMU-69298	Association of licensing factors with the pre-replicative complex	209	0.058992	0.016565	0.039309
R-MMU-6803544	Ion influx/efflux at host-pathogen interface	73	0.066064	0.023791	0.0397654
R-MMU-5576886	Phase 4 - resting membrane potential	462	0.068262	0.026486	0.0415313
R-MMU-8874081	MET activates PTK2 signaling	538	0.063468	0.021727	0.041727
R-MMU-8875878	MET promotes cell motility	707	0.069176	0.027521	0.0419649
R-MMU-1296346	Tandem pore domain potassium channels	292	0.064465	0.023168	0.0433792
R-MMU-5673000	RAF activation	812	0.051359	0.010666	0.0458908
R-MMU-75035	Chk1/Chk2(Cds1) mediated inactivation of Cyclin B:Cdk1 complex	128	0.061405	0.020749	0.0459205
R-MMU-427359	SIRT1 negatively regulates rRNA Expression	309	0.071563	0.031114	0.0465979
R-MMU-111453	BH3-only proteins associate with and inactivate anti-apoptotic BCL-2 members	89	0.056662	0.016199	0.0467561
R-MMU-1614558	Degradation of cysteine and homocysteine	115	0.060895	0.02088	0.0485424
R-MMU-198765	Signalling to ERK5	11	0.065602	0.025629	0.0486495
R-MMU-8856825	Cargo recognition for clathrin-mediated endocytosis	2217	0.076087	0.036206	0.0488555

## Sheet: Sleep (LD)
	Top-ranked pathways, Sleep (light/dark difference)
Reactome_ID	Pathway	No.of_SNPs	R (alt)	R0 (null)	P-value
R-MMU-1433617	Regulation of signaling by NODAL	377	0.112859	-0.00502	5.73416e-05
R-MMU-5223345	Miscellaneous transport and binding events	325	0.115679	0.014093	0.000438245
R-MMU-162582	Signal Transduction	45774	0.071996	-0.027242	0.000601284
R-MMU-388396	GPCR downstream signaling	16447	0.057045	-0.033346	0.00159847
R-MMU-69478	G2/M DNA replication checkpoint	13	0.098872	0.010651	0.00195384
R-MMU-1430728	Metabolism	39355	0.051264	-0.034467	0.00258894
R-MMU-5620924	Intraflagellar transport	805	0.100525	0.015625	0.00273656
R-MMU-5263617	Metabolism of ingested MeSeO2H into MeSeH	13	0.08099	-0.004023	0.00274974
R-MMU-1181150	Signaling by NODAL	530	0.099216	0.014415	0.00276716
R-MMU-418359	Reduction of cytosolic Ca++ levels	298	0.072875	-0.011872	0.00283744
R-MMU-379726	Mitochondrial tRNA aminoacylation	376	0.072212	-0.011521	0.00313952
R-MMU-174824	Lipoprotein metabolism	1379	0.096503	0.013356	0.00326973
R-MMU-70326	Glucose metabolism	1316	0.085783	0.003632	0.00363664
R-MMU-156581	Methylation	258	0.082577	0.002845	0.00460066
R-MMU-372790	Signaling by GPCR	23149	0.057707	-0.019993	0.00563368
R-MMU-8855121	VLDL interactions	836	0.080008	0.00376	0.00638035
R-MMU-8852135	Protein ubiquitination	672	0.080798	0.004579	0.00639448
R-MMU-5334118	DNA methylation	357	0.08604	0.011008	0.00710139
R-MMU-111885	Opioid Signalling	2953	0.074947	0.000771	0.00772063
R-MMU-6799990	Metal sequestration by antimicrobial proteins	43	0.089304	0.015348	0.00780616
R-MMU-6807062	Cholesterol biosynthesis via lathosterol	101	0.087773	0.014315	0.0081703
R-MMU-6807047	Cholesterol biosynthesis via desmosterol	101	0.087773	0.014315	0.0081703
R-MMU-70263	Gluconeogenesis	452	0.081115	0.008983	0.00922533
R-MMU-73928	Depyrimidination	58	0.082839	0.011454	0.00983704
R-MMU-110329	Cleavage of the damaged pyrimidine	58	0.082839	0.011454	0.00983704
R-MMU-977444	GABA B receptor activation	969	0.067881	-0.002438	0.0108669
R-MMU-991365	Activation of GABAB receptors	969	0.067881	-0.002438	0.0108669
R-MMU-6794362	Protein-protein interactions at synapses	2626	0.078799	0.009562	0.0118594
R-MMU-1227986	Signaling by ERBB2	1513	0.064708	-0.004317	0.0121506
R-MMU-2173795	Downregulation of SMAD2/3:SMAD4 transcriptional activity	347	0.076933	0.008121	0.012306
R-MMU-8863795	Downregulation of ERBB2 signaling	986	0.061721	-0.006562	0.0129468
R-MMU-6785631	ERBB2 Regulates Cell Motility	827	0.078938	0.011597	0.013908
R-MMU-1963640	GRB2 events in ERBB2 signaling	849	0.063249	-0.003069	0.0152339
R-MMU-76002	Platelet activation, signaling and aggregation	5263	0.066059	-0.000191	0.0153055
R-MMU-174800	Chylomicron-mediated lipid transport	399	0.071875	0.00579	0.0154773
R-MMU-2161541	Abacavir metabolism	51	0.056467	-0.009255	0.0160256
R-MMU-2173788	Downregulation of TGF-beta receptor signaling	897	0.066102	0.000905	0.0166756
R-MMU-1483076	Synthesis of CL	21	0.060327	-0.004334	0.0174468
R-MMU-4608870	Asymmetric localization of PCP proteins	757	0.063607	0.0009	0.0203626
R-MMU-198765	Signalling to ERK5	11	0.072626	0.010509	0.021258
R-MMU-204174	Regulation of pyruvate dehydrogenase (PDH) complex	229	0.06516	0.003254	0.021671
R-MMU-1234174	Regulation of Hypoxia-inducible Factor (HIF) by oxygen	1263	0.069069	0.0074	0.0220418
R-MMU-2262749	Cellular response to hypoxia	1263	0.069069	0.0074	0.0220419
R-MMU-176417	Phosphorylation of Emi1	109	0.083414	0.02194	0.0222391
R-MMU-1250196	SHC1 events in ERBB2 signaling	1037	0.078308	0.017047	0.0226663
R-MMU-6804758	Regulation of TP53 Activity through Acetylation	563	0.079088	0.017971	0.0229108
R-MMU-73923	Lipid digestion, mobilization, and transport	1914	0.074744	0.013616	0.0229363
R-MMU-112043	PLC beta mediated events	1460	0.064339	0.00326	0.0231113
R-MMU-74217	Purine salvage	217	0.07202	0.011412	0.023899
R-MMU-983169	Class I MHC mediated antigen processing & presentation	6384	0.062852	0.002294	0.0240663
R-MMU-8847993	ERBB2 Activates PTK6 Signaling	745	0.075203	0.015186	0.0249728
R-MMU-400511	Synthesis, secretion, and inactivation of Glucose-dependent Insulinotropic Polypeptide (GIP)	153	0.067577	0.00763	0.0251765
R-MMU-168256	Immune System	39023	0.014624	-0.044859	0.0262233
R-MMU-400042	Adrenaline,noradrenaline inhibits insulin secretion	482	0.072732	0.013491	0.0265105
R-MMU-3322077	Glycogen synthesis	272	0.061801	0.002822	0.0271405
R-MMU-419812	Calcitonin-like ligand receptors	187	0.05916	0.000742	0.0283241
R-MMU-72163	mRNA Splicing - Major Pathway	3337	0.056647	-0.001377	0.0291877
R-MMU-112040	G-protein mediated events	1492	0.061876	0.004092	0.0296687
R-MMU-418360	Platelet calcium homeostasis	973	0.082617	0.025046	0.0299113
R-MMU-111933	Calmodulin induced events	615	0.054828	-0.002465	0.0308203
R-MMU-111997	CaM pathway	615	0.054828	-0.002465	0.0308203
R-MMU-165158	Activation of AKT2	52	0.062499	0.005248	0.0308553
R-MMU-1236394	Signaling by ERBB4	1187	0.069265	0.0124	0.031674
R-MMU-422475	Axon guidance	12956	0.018886	-0.037939	0.0319777
R-MMU-68874	M/G1 Transition	1209	0.067884	0.011279	0.0322985
R-MMU-69002	DNA Replication Pre-Initiation	1209	0.067884	0.011279	0.0322985
R-MMU-8848021	Signaling by PTK6	2135	0.065193	0.00864	0.0324483
R-MMU-451326	Activation of Kainate Receptors upon glutamate binding	718	0.076113	0.019753	0.0327811
R-MMU-8866376	Reelin signalling pathway	350	0.089017	0.033233	0.0339842
R-MMU-174113	SCF-beta-TrCP mediated degradation of Emi1	846	0.075648	0.019799	0.0340265
R-MMU-2453902	The canonical retinoid cycle in rods (twilight vision)	376	0.06095	0.005051	0.0340667
R-MMU-382556	ABC-family proteins mediated transport	1618	0.055443	-0.000402	0.0342477
R-MMU-163685	Integration of energy metabolism	3455	0.087971	0.032877	0.0357347
R-MMU-6794361	Interactions of neurexins and neuroligins at synapses	2060	0.077267	0.022155	0.0358566
R-MMU-427359	SIRT1 negatively regulates rRNA Expression	309	0.06824	0.013153	0.0360374
R-MMU-391908	Prostanoid ligand receptors	66	0.070643	0.016468	0.0384259
R-MMU-5625886	Activated PKN1 stimulates transcription of AR (androgen receptor) regulated genes KLK2 and KLK3	490	0.060644	0.00644	0.0384612
R-MMU-8856825	Cargo recognition for clathrin-mediated endocytosis	2217	0.055431	0.001293	0.0386855
R-MMU-2161522	Abacavir transport and metabolism	90	0.053665	-0.000435	0.0388068
R-MMU-444209	Free fatty acid receptors	63	0.053842	-0.000189	0.0389941
R-MMU-71336	Pentose phosphate pathway (hexose monophosphate shunt)	1198	0.057528	0.003687	0.0394877
R-MMU-173599	Formation of the active cofactor, UDP-glucuronate	18	0.08296	0.029623	0.0405702
R-MMU-157858	Gap junction trafficking and regulation	403	0.065545	0.012608	0.0419773
R-MMU-597592	Post-translational protein modification	19826	0.026353	-0.02651	0.0424333
R-MMU-68881	Mitotic Metaphase/Anaphase Transition	11	0.073688	0.021077	0.0428275
R-MMU-212300	PRC2 methylates histones and DNA	402	0.067248	0.014747	0.0432457
R-MMU-435354	Zinc transporters	506	0.04901	-0.003532	0.043306
R-MMU-69620	Cell Cycle Checkpoints	2545	0.060462	0.008252	0.0442073
R-MMU-422356	Regulation of insulin secretion	2468	0.065332	0.013469	0.0452139
R-MMU-156588	Glucuronidation	43	0.068109	0.016514	0.0460135
R-MMU-5610787	Hedgehog 'off' state	1825	0.077879	0.026812	0.0475459
R-MMU-5625740	RHO GTPases activate PKNs	976	0.065236	0.014163	0.0477176
R-MMU-5652227	Fructose biosynthesis	13	0.042864	-0.007982	0.048675
R-MMU-71291	Metabolism of amino acids and derivatives	6038	0.043357	-0.007102	0.049959

## Sheet: Fear of noise (dogs)
	Top-ranked pathways, Fear of noise (dogs)
Reactome_ID	Pathway	No.of_SNPs	R (alt)	R0 (null)	P-value
R-CFA-109582	Hemostasis	3592	0.104927	-0.058535	7.44982e-07
R-CFA-3134973	LRR FLII-interacting protein 1 (LRRFIP1) activates type I IFN production	21	0.135901	-0.00537	1.50629e-05
R-CFA-73943	Reversal of alkylation damage by DNA dioxygenases	67	0.189614	0.050441	1.64054e-05
R-CFA-5173105	O-linked glycosylation	924	0.13345	-0.004841	2.21617e-05
R-CFA-913531	Interferon Signaling	803	0.135018	0.004278	5.60321e-05
R-CFA-1500931	Cell-Cell communication	1087	0.129889	0.000801	6.90148e-05
R-CFA-500792	GPCR ligand binding	1658	0.068129	-0.056916	0.000118363
R-CFA-168256	Immune System	9479	0.090773	-0.032024	0.000151352
R-CFA-1169408	ISG15 antiviral mechanism	400	0.131259	0.013384	0.000247801
R-CFA-1169410	Antiviral mechanism by IFN-stimulated genes	400	0.131259	0.013384	0.000247801
R-CFA-8848584	Wax biosynthesis	18	0.100938	-0.017276	0.000249835
R-CFA-6798695	Neutrophil degranulation	2219	0.07211	-0.043639	0.000333394
R-CFA-75153	Apoptotic execution phase	281	0.133202	0.019293	0.000379061
R-CFA-446203	Asparagine N-linked glycosylation	1657	0.088413	-0.0253568	0.000408149
R-CFA-162582	Signal Transduction	12412	0.068846	-0.044629	0.000425442
R-CFA-5173214	O-glycosylation of TSR domain-containing proteins	447	0.145833	0.033617	0.000442078
R-CFA-844455	The NLRP1 inflammasome	18	0.124529	0.0123746	0.000463343
R-CFA-5362517	Signaling by Retinoic Acid	185	0.114122	0.002591	0.00050238
R-CFA-392499	Metabolism of proteins	7340	0.074789	-0.036904	0.000511913
R-CFA-392517	Rap1 signalling	123	0.142881	0.032834	0.000558009
R-CFA-73942	DNA Damage Reversal	93	0.151813	0.043043	0.000624574
R-CFA-444473	Formyl peptide receptors bind formyl peptides and many other ligands	30	0.133813	0.024836	0.000634051
R-CFA-1483206	Glycerophospholipid biosynthesis	870	0.100659	-0.005908	0.000848157
R-CFA-428157	Sphingolipid metabolism	510	0.126956	0.020929	0.000865
R-CFA-1296025	ATP sensitive Potassium channels	21	0.131607	0.025737	0.000871933
R-CFA-983169	Class I MHC mediated antigen processing & presentation	1844	0.093451	-0.01139	0.00101383
R-CFA-1474290	Collagen formation	771	0.117834	0.014419	0.0011352
R-CFA-76002	Platelet activation, signaling and aggregation	1701	0.094895	-0.008358	0.00118334
R-CFA-2262752	Cellular responses to stress	1907	0.081991	-0.01856	0.00154996
R-CFA-445355	Smooth Muscle Contraction	211	0.129406	0.029428	0.00155562
R-CFA-111465	Apoptotic cleavage of cellular proteins	234	0.119198	0.019418	0.00160877
R-CFA-203615	eNOS activation	44	0.1264	0.0268475	0.0016273
R-CFA-69541	Stabilization of p53	211	0.114258	0.015001	0.00170102
R-CFA-597592	Post-translational protein modification	5338	0.080694	-0.018708	0.00172976
R-CFA-114608	Platelet degranulation	674	0.108928	0.011408	0.00201444
R-CFA-382551	Transmembrane transport of small molecules	4083	0.085682	-0.012051	0.00201609
R-CFA-1482839	Acyl chain remodelling of PE	131	0.104639	0.007082	0.00201681
R-CFA-2173793	Transcriptional activity of SMAD2/SMAD3:SMAD4 heterotrimer	267	0.123615	0.026621	0.00207702
R-CFA-113501	Inhibition of replication initiation of damaged DNA by RB1/E2F1	67	0.104385	0.008915	0.00244494
R-CFA-1280215	Cytokine Signaling in Immune system	3327	0.044588	-0.050134	0.00269199
R-CFA-1474244	Extracellular matrix organization	2028	0.111119	0.016909	0.00272247
R-CFA-1630316	Glycosaminoglycan metabolism	747	0.104906	0.011596	0.0029714
R-CFA-425407	SLC-mediated transmembrane transport	1722	0.090198	-0.003201	0.00298539
R-CFA-5576891	Cardiac conduction	1114	0.092142	-0.001131	0.00301469
R-CFA-211981	Xenobiotics	52	0.102567	0.010399	0.00329743
R-CFA-68874	M/G1 Transition	350	0.097402	0.005327	0.00333975
R-CFA-69002	DNA Replication Pre-Initiation	350	0.097402	0.005327	0.00333975
R-CFA-5696398	Nucleotide Excision Repair	512	0.110932	0.019986	0.00364215
R-CFA-418597	G alpha (z) signalling events	344	0.112771	0.023016	0.00403402
R-CFA-69236	G1 Phase	165	0.114795	0.025416	0.00415871
R-CFA-69231	Cyclin D associated events in G1	165	0.114795	0.025416	0.00415871
R-CFA-8875555	MET activates RAP1 and RAC1	49	0.111008	0.021986	0.00430634
R-CFA-446728	Cell junction organization	688	0.108588	0.019577	0.00432129
R-CFA-76005	Response to elevated platelet cytosolic Ca2+	730	0.109672	0.02118	0.00451331
R-CFA-372790	Signaling by GPCR	5324	0.035014	-0.051951	0.00530845
R-CFA-3238698	WNT ligand biogenesis and trafficking	128	0.099969	0.013442	0.00538258
R-CFA-1483166	Synthesis of PA	219	0.098119	0.011697	0.00543889
R-CFA-201722	Formation of the beta-catenin:TCF transactivating complex	257	0.137739	0.052524	0.00576275
R-CFA-446107	Type I hemidesmosome assembly	100	0.107124	0.021589	0.00581285
R-CFA-111453	BH3-only proteins associate with and inactivate anti-apoptotic BCL-2 members	38	0.110826	0.02534	0.0058158
R-CFA-2029480	Fcgamma receptor (FCGR) dependent phagocytosis	713	0.094717	0.009106	0.00583624
R-CFA-168164	Toll Like Receptor 3 (TLR3) Cascade	497	0.079173	-0.006303	0.00596124
R-CFA-937061	TRIF-mediated TLR3/TLR4 signaling	497	0.079173	-0.006303	0.00596124
R-CFA-166166	MyD88-independent TLR3/TLR4 cascade	497	0.079173	-0.006303	0.00596124
R-CFA-2979096	NOTCH2 Activation and Transmission of Signal to the Nucleus	119	0.09701	0.012171	0.00621253
R-CFA-73894	DNA Repair	1522	0.063692	-0.020757	0.0065315
R-CFA-170834	Signaling by TGF-beta Receptor Complex	418	0.093084	0.00917	0.00672521
R-CFA-199220	Vitamin B5 (pantothenate) metabolism	67	0.094689	0.011092	0.00689414
R-CFA-381426	Regulation of Insulin-like Growth Factor (IGF) transport and uptake by Insulin-like Growth Factor Binding Proteins (IGFBPs)	90	0.100559	0.017221	0.0070102
R-CFA-1266738	Developmental Biology	5637	0.035801	-0.047265	0.00733747
R-CFA-6782135	Dual incision in TC-NER	314	0.108859	0.026679	0.00764719
R-CFA-6804760	Regulation of TP53 Activity through Methylation	104	0.100642	0.018471	0.00770678
R-CFA-446193	Biosynthesis of the N-glycan precursor (dolichol lipid-linked oligosaccharide, LLO) and transfer to a nascent protein	427	0.111138	0.029403	0.00791039
R-CFA-397014	Muscle contraction	1455	0.074818	-0.007091	0.00799904
R-CFA-997272	Inhibition of voltage gated Ca2+ channels via Gbeta/gamma subunits	118	0.091812	0.010142	0.00807724
R-CFA-1296059	G protein gated Potassium channels	118	0.091812	0.010142	0.00807724
R-CFA-1296041	Activation of G protein gated Potassium channels	118	0.091812	0.010142	0.00807724
R-CFA-6811436	COPI-independent Golgi-to-ER retrograde traffic	220	0.08798	0.006435	0.00817842
R-CFA-3134963	DEx/H-box helicases activate type I IFN and inflammatory cytokines production	62	0.101606	0.020285	0.00824644
R-CFA-425366	Transport of glucose and other sugars, bile salts and organic acids, metal ions and amine compounds	667	0.082464	0.001008	0.00826401
R-CFA-69242	S Phase	606	0.076192	-0.005122	0.00838489
R-CFA-8876198	RAB GEFs exchange GTP for GDP on RABs	618	0.09414	0.01381	0.00897497
R-CFA-447043	Neurofascin interactions	71	0.099113	0.018885	0.00901525
R-CFA-71387	Metabolism of carbohydrates	1473	0.062763	-0.017472	0.00918241
R-CFA-417957	P2Y receptors	39	0.114963	0.035413	0.00938352
R-CFA-418038	Nucleotide-like (purinergic) receptors	39	0.114963	0.035413	0.00938352
R-CFA-211859	Biological oxidations	709	0.086892	0.007132	0.00943243
R-CFA-166658	Complement cascade	201	0.096596	0.016976	0.00947711
R-CFA-381676	Glucagon-like Peptide-1 (GLP1) regulates insulin secretion	292	0.102149	0.022802	0.00964193
R-CFA-2173796	SMAD2/SMAD3:SMAD4 heterotrimer regulates transcription	177	0.089355	0.010196	0.00987384
R-CFA-1280218	Adaptive Immune System	3994	0.050124	-0.02914	0.00993896
R-CFA-1660661	Sphingolipid de novo biosynthesis	295	0.092328	0.013501	0.0101145
R-CFA-418594	G alpha (i) signalling events	994	0.099339	0.02068	0.0101981
R-CFA-442720	CREB phosphorylation through the activation of Adenylate Cyclase	35	0.080272	0.001683	0.0103761
R-CFA-73772	RNA Polymerase I Promoter Escape	134	0.075244	-0.002902	0.0107658
R-CFA-2022090	Assembly of collagen fibrils and other multimeric structures	474	0.093431	0.015513	0.0108477
R-CFA-5357801	Programmed Cell Death	809	0.070566	-0.00747	0.0108784
R-CFA-109581	Apoptosis	809	0.070566	-0.00747	0.0108784
R-CFA-114508	Effects of PIP2 hydrolysis	344	0.10515	0.027941	0.0113609
R-CFA-937072	TRAF6 mediated induction of TAK1 complex	70	0.073466	-0.003075	0.0121885
R-CFA-432722	Golgi Associated Vesicle Biogenesis	338	0.098023	0.021705	0.0122289
R-CFA-5578775	Ion homeostasis	379	0.093654	0.018366	0.0132619
R-CFA-611105	Respiratory electron transport	366	0.101995	0.026953	0.0134323
R-CFA-68875	Mitotic Prophase	529	0.06562	-0.009659	0.0134498
R-CFA-168249	Innate Immune System	6175	0.060757	-0.014517	0.0134743
R-CFA-199992	trans-Golgi Network Vesicle Budding	444	0.096801	0.021878	0.0136026
R-CFA-421837	Clathrin derived vesicle budding	444	0.096801	0.021878	0.0136026
R-CFA-425393	Transport of inorganic cations/anions and amino acids/oligopeptides	672	0.06946	-0.005525	0.0137335
R-CFA-1430728	Metabolism	9917	0.044453	-0.030472	0.0138703
R-CFA-196783	Coenzyme A biosynthesis	34	0.084097	0.009499	0.0140446
R-CFA-879415	Advanced glycosylation endproduct receptor signaling	38	0.117424	0.043213	0.0141178
R-CFA-438066	Unblocking of NMDA receptor, glutamate binding and activation	178	0.07877	0.004493	0.0144229
R-CFA-622312	Inflammasomes	89	0.083719	0.009581	0.0145384
R-CFA-2168880	Scavenging of heme from plasma	55	0.091439	0.017502	0.0146942
R-CFA-70614	Amino acid synthesis and interconversion (transamination)	124	0.101497	0.027745	0.0147983
R-CFA-5689880	Ub-specific processing proteases	819	0.067902	-0.005994	0.0149034
R-CFA-1299308	Tandem of pore domain in a weak inwardly rectifying K+ channels (TWIK)	16	0.105266	0.0317988	0.0150727
R-CFA-535734	Fatty acid, triacylglycerol, and ketone body metabolism	1557	0.075551	0.002043	0.015294
R-CFA-1650814	Collagen biosynthesis and modifying enzymes	591	0.108769	0.035696	0.0154771
R-CFA-73843	5-Phosphoribose 1-diphosphate biosynthesis	13	0.067909	-0.005467	0.0154882
R-CFA-70268	Pyruvate metabolism	97	0.089527	0.016428	0.0156525
R-CFA-1362409	Mitochondrial iron-sulfur cluster biogenesis	35	0.070408	-0.002469	0.0160529
R-CFA-373076	Class A/1 (Rhodopsin-like receptors)	1080	0.073064	0.000221	0.0160774
R-CFA-168138	Toll Like Receptor 9 (TLR9) Cascade	501	0.074923	0.002128	0.0161209
R-CFA-5663213	RHO GTPases Activate WASPs and WAVEs	223	0.080077	0.007532	0.0163826
R-CFA-375276	Peptide ligand-binding receptors	565	0.084177	0.012837	0.0178475
R-CFA-8866907	Activation of the TFAP2 (AP-2) family of transcription factors	77	0.098412	0.027195	0.0178604
R-CFA-8948216	Collagen chain trimerization	412	0.090141	0.019196	0.0183053
R-CFA-6798163	Choline catabolism	63	0.084768	0.013979	0.0185658
R-CFA-1640170	Cell Cycle	3011	0.040112	-0.030765	0.0186776
R-CFA-163200	Respiratory electron transport, ATP synthesis by chemiosmotic coupling, and heat production by uncoupling proteins.	386	0.090405	0.020257	0.0193808
R-CFA-189200	Hexose transport	296	0.06884	-0.00139	0.0194548
R-CFA-69206	G1/S Transition	508	0.080995	0.011022	0.0197179
R-CFA-452723	Transcriptional regulation of pluripotent stem cells	255	0.0809	0.010939	0.0197351
R-CFA-2559583	Cellular Senescence	719	0.065767	-0.003949	0.020199
R-CFA-1483196	PI and PC transport between ER and Golgi membranes	5	0.062881	-0.006753	0.0203349
R-CFA-1852241	Organelle biogenesis and maintenance	1812	0.047281	-0.022249	0.0205482
R-CFA-2426168	Activation of gene expression by SREBF (SREBP)	288	0.076948	0.007661	0.0207383
R-CFA-432720	Lysosome Vesicle Biogenesis	220	0.100594	0.031776	0.0211679
R-CFA-421270	Cell-cell junction organization	498	0.086964	0.018058	0.0212054
R-CFA-427601	Multifunctional anion exchangers	63	0.093217	0.024711	0.0217353
R-CFA-442742	CREB phosphorylation through the activation of Ras	176	0.086161	0.017836	0.022097
R-CFA-168928	RIG-I/MDA5 mediated induction of IFN-alpha/beta pathways	373	0.087314	0.019054	0.022185
R-CFA-5357572	Lysosomal glycogen catabolism	15	0.065037	-0.0031683	0.0224709
R-CFA-1606322	ZBP1(DAI) mediated induction of type I IFNs	124	0.082367	0.014256	0.022471
R-CFA-1234158	Regulation of gene expression by Hypoxia-inducible Factor	44	0.105575	0.0378777	0.022824
R-CFA-8849468	PTK6 Regulates Proteins Involved in RNA Processing	49	0.071751	0.003827	0.0228661
R-CFA-1980145	Signaling by NOTCH2	192	0.070325	0.002548	0.0231126
R-CFA-75944	Transcription from mitochondrial promoters	27	0.092846	0.025482	0.0235429
R-CFA-71336	Pentose phosphate pathway (hexose monophosphate shunt)	30	0.081426	0.014259	0.0240053
R-CFA-203765	eNOS activation and regulation	108	0.109126	0.042242	0.0240892
R-CFA-202131	Metabolism of nitric oxide	108	0.109126	0.042242	0.0240892
R-CFA-1483148	Synthesis of PG	59	0.068437	0.001327	0.0242207
R-CFA-1369007	Mitochondrial ABC transporters	21	0.090686	0.0242274	0.0250915
R-CFA-427413	NoRC negatively regulates rRNA expression	285	0.074438	0.00789	0.0251224
R-CFA-187037	NGF signalling via TRKA from the plasma membrane	2502	0.048441	-0.018135	0.0252426
R-CFA-4839726	Chromatin organization	1308	0.067114	0.000987	0.0259209
R-CFA-3247509	Chromatin modifying enzymes	1308	0.067114	0.000987	0.0259209
R-CFA-195258	RHO GTPase Effectors	1384	0.057466	-0.00857	0.0261493
R-CFA-168181	Toll Like Receptor 7/8 (TLR7/8) Cascade	482	0.067636	0.001751	0.0263478
R-CFA-194315	Signaling by Rho GTPases	2451	0.035243	-0.030418	0.0268956
R-CFA-2672351	Stimuli-sensing channels	780	0.088649	0.023298	0.0270887
R-CFA-73863	RNA Polymerase I Transcription Termination	145	0.076582	0.011348	0.027451
R-CFA-975110	TRAF6 mediated IRF7 activation in TLR7/8 or 9 signaling	55	0.063354	-0.001886	0.0275601
R-CFA-1483249	Inositol phosphate metabolism	335	0.078812	0.014533	0.0292449
R-CFA-202424	Downstream TCR signaling	382	0.065954	0.001632	0.0292929
R-CFA-975155	MyD88 dependent cascade initiated on endosome	482	0.067636	0.003541	0.0297241
R-CFA-198765	Signalling to ERK5	21	0.089036	0.0251295	0.0298449
R-CFA-504046	RNA Polymerase I, RNA Polymerase III, and Mitochondrial Transcription	544	0.094657	0.030936	0.03013
R-CFA-69278	Cell Cycle, Mitotic	2511	0.03344	-0.030472	0.0302539
R-CFA-3214841	PKMTs methylate histone lysines	251	0.069369	0.005627	0.0304153
R-CFA-450531	Regulation of mRNA stability by proteins that bind AU-rich elements	348	0.063983	0.000344	0.0306728
R-CFA-2046105	Linoleic acid (LA) metabolism	40	0.078971	0.015475	0.0308087
R-CFA-113510	E2F mediated regulation of DNA replication	163	0.078901	0.015459	0.0309216
R-CFA-392170	ADP signalling through P2Y purinoceptor 12	84	0.083691	0.020338	0.0310413
R-CFA-211999	CYP2E1 reactions	10	0.072697	0.009625	0.031759
R-CFA-400206	Regulation of lipid metabolism by Peroxisome proliferator-activated receptor alpha (PPARalpha)	794	0.071355	0.00838	0.031977
R-CFA-203754	NOSIP mediated eNOS trafficking	12	0.090541	0.027743	0.0320975
R-CFA-4641265	Repression of WNT target genes	120	0.092733	0.030189	0.0326017
R-CFA-2022854	Keratan sulfate biosynthesis	134	0.079723	0.017101	0.0326269
R-CFA-2046106	alpha-linolenic acid (ALA) metabolism	58	0.070417	0.007745	0.0326313
R-CFA-2046104	alpha-linolenic (omega3) and linoleic (omega6) acid metabolism	58	0.070417	0.007745	0.0326313
R-CFA-456926	Thrombin signalling through proteinase activated receptors (PARs)	123	0.073235	0.010721	0.032939
R-CFA-201681	TCF dependent signaling in response to WNT	974	0.044352	-0.018243	0.0329811
R-CFA-977441	GABA A receptor activation	110	0.077396	0.015161	0.0334961
R-CFA-983168	Antigen processing: Ubiquitination & Proteasome degradation	1590	0.06257	0.0003573	0.0337022
R-CFA-1614558	Degradation of cysteine and homocysteine	40	0.073447	0.01135	0.0338474
R-CFA-442729	CREB phosphorylation through the activation of CaMKII	100	0.0731	0.011292	0.0344952
R-CFA-177929	Signaling by EGFR	2383	0.039064	-0.02266	0.0349238
R-CFA-844456	The NLRP3 inflammasome	71	0.065002	0.003494	0.03526
R-CFA-198753	ERK/MAPK targets	107	0.062326	0.00112	0.0359794
R-CFA-193648	NRAGE signals death through JNK	521	0.059242	-0.00197	0.0359939
R-CFA-453279	Mitotic G1-G1/S phases	644	0.074429	0.013674	0.0369035
R-CFA-5653656	Vesicle-mediated transport	4031	0.018203	-0.0426	0.0370505
R-CFA-991365	Activation of GABAB receptors	234	0.060792	6.2e-05	0.037111
R-CFA-157118	Signaling by NOTCH	647	0.053837	-0.006907	0.0371321
R-CFA-392154	Nitric oxide stimulates guanylate cyclase	288	0.080634	0.020033	0.0371878
R-CFA-174430	Telomere C-strand synthesis initiation	40	0.078527	0.017989	0.0373698
R-CFA-68952	DNA replication initiation	40	0.078527	0.017989	0.0373698
R-CFA-112315	Transmission across Chemical Synapses	1547	0.043158	-0.017479	0.037445
R-CFA-983231	Factors involved in megakaryocyte development and platelet production	909	0.068057	0.007509	0.0374772
R-CFA-5578749	Transcriptional regulation by small RNAs	325	0.075399	0.015002	0.0377494
R-CFA-77588	SLBP Dependent Processing of Replication-Dependent Histone Pre-mRNAs	23	0.065019	0.004824	0.0383622
R-CFA-373760	L1CAM interactions	819	0.070329	0.010405	0.0389713
R-CFA-1296052	Ca2+ activated K+ channels	44	0.081491	0.021674	0.0390823
R-CFA-1810476	RIP-mediated NFkB activation via ZBP1	108	0.085685	0.025974	0.0392774
R-CFA-1679131	Trafficking and processing of endosomal TLR	54	0.065509	0.005795	0.0395487
R-CFA-977068	Termination of O-glycan biosynthesis	102	0.065242	0.005553	0.0396136
R-CFA-2980767	Activation of NIMA Kinases NEK9, NEK6, NEK7	34	0.089197	0.029926	0.040326
R-CFA-199991	Membrane Trafficking	3818	0.021309	-0.038164	0.0403403
R-CFA-3270619	IRF3-mediated induction of type I IFN	59	0.081738	0.022477	0.0404817
R-CFA-418990	Adherens junctions interactions	341	0.060177	0.000869	0.0406306
R-CFA-373752	Netrin-1 signaling	534	0.086045	0.027039	0.0410632
R-CFA-71406	Pyruvate metabolism and Citric Acid (TCA) cycle	206	0.086793	0.027852	0.041218
R-CFA-204174	Regulation of pyruvate dehydrogenase (PDH) complex	54	0.080184	0.021379	0.0416829
R-CFA-5250941	Negative epigenetic regulation of rRNA expression	290	0.078076	0.019266	0.0417024
R-CFA-391906	Leukotriene receptors	19	0.074577	0.0158438	0.0419557
R-CFA-446652	Interleukin-1 signaling	241	0.048167	-0.010437	0.0425614
R-CFA-389397	Orexin and neuropeptides FF and QRFP bind to their respective receptors	27	0.090099	0.031983	0.0433441
R-CFA-2029485	Role of phospholipids in phagocytosis	256	0.090575	0.032481	0.0433914
R-CFA-1296065	Inwardly rectifying K+ channels	146	0.076363	0.018298	0.0437173
R-CFA-445989	TAK1 activates NFkB by phosphorylation and activation of IKKs complex	172	0.090984	0.033066	0.0438613
R-CFA-111461	Cytochrome c-mediated apoptotic response	15	0.077906	0.0200837	0.0443562
R-CFA-111471	Apoptotic factor-mediated response	15	0.077906	0.0200837	0.0443562
R-CFA-111459	Activation of caspases through apoptosome-mediated cleavage	15	0.077906	0.0200837	0.0443562
R-CFA-2500257	Resolution of Sister Chromatid Cohesion	606	0.066009	0.008547	0.0455263
R-CFA-376172	DSCAM interactions	127	0.065879	0.008434	0.0455744
R-CFA-2473224	Antagonism of Activin by Follistatin	11	0.05322	-0.004248	0.0456356
R-CFA-388396	GPCR downstream signaling	3510	0.039846	-0.017573	0.045851
R-CFA-70221	Glycogen breakdown (glycogenolysis)	72	0.072131	0.014828	0.0458919
R-CFA-2173782	Binding and Uptake of Ligands by Scavenger Receptors	245	0.075392	0.018223	0.0462233
R-CFA-425381	Bicarbonate transporters	107	0.079664	0.022649	0.0465949
R-CFA-450302	activated TAK1 mediates p38 MAPK activation	121	0.067273	0.01021	0.0466394
R-CFA-74160	Gene Expression	6889	0.031506	-0.025637	0.0466572
R-CFA-1489509	DAG and IP3 signaling	350	0.072635	0.015751	0.0470812
R-CFA-5676594	TNF receptor superfamily (TNFSF) members mediating non-canonical NF-kB pathway	49	0.064756	0.008209	0.0481701
R-CFA-1482922	Acyl chain remodelling of PI	75	0.066797	0.010371	0.0485007
R-CFA-418457	cGMP effects	222	0.084898	0.028624	0.0486586
R-CFA-975138	TRAF6 mediated induction of NFkB and MAP kinases upon TLR7/8 or 9 activation	476	0.070647	0.014292	0.0486596
R-CFA-111458	Formation of apoptosome	14	0.077886	0.0216336	0.0488507
R-CFA-2559580	Oxidative Stress Induced Senescence	355	0.08217	0.026011	0.0490538

## Sheet: Fear of HO (dogs)
	Top-ranked pathways, Fear of human/objects (dogs)
Reactome_ID	Pathway	No.of_SNPs	R (alt)	R0 (null)	P-value
R-CFA-352238	Breakdown of the nuclear lamina	11	0.120895	-0.017736	1.86899e-05
R-CFA-427589	Type II Na+/Pi cotransporters	20	0.132668	-0.004787	2.12063e-05
R-CFA-1855191	Synthesis of IPs in the nucleus	14	0.12353	-0.007309	4.94122e-05
R-CFA-189200	Hexose transport	292	0.134438	0.009922	0.000102942
R-CFA-70614	Amino acid synthesis and interconversion (transamination)	122	0.132105	0.008497	0.000115009
R-CFA-8873719	RAB geranylgeranylation	276	0.147288	0.027045	0.000163653
R-CFA-210991	Basigin interactions	125	0.13685	0.016749	0.000170322
R-CFA-399954	Sema3A PAK dependent Axon repulsion	151	0.14392	0.024779	0.000186913
R-CFA-399955	SEMA3A-Plexin repulsion signaling by inhibiting Integrin adhesion	138	0.13164	0.015623	0.000271626
R-CFA-1500931	Cell-Cell communication	1077	0.103199	-0.006324	0.000568294
R-CFA-390918	Peroxisomal lipid metabolism	241	0.114205	0.00584	0.000632161
R-CFA-936440	Negative regulators of RIG-I/MDA5 signaling	172	0.098265	-0.006528	0.000926705
R-CFA-111458	Formation of apoptosome	14	0.090557	-0.013649	0.000989509
R-CFA-6798163	Choline catabolism	63	0.130389	0.028843	0.00122663
R-CFA-982772	Growth hormone receptor signaling	101	0.127315	0.02636	0.00130592
R-CFA-75153	Apoptotic execution phase	281	0.109253	0.009337	0.00147999
R-CFA-419037	NCAM1 interactions	349	0.101105	0.001877	0.00159487
R-CFA-399956	CRMPs in Sema3A signaling	176	0.106806	0.010401	0.00207137
R-CFA-69202	Cyclin E associated events during G1/S transition	295	0.114149	0.022776	0.00325796
R-CFA-428559	Proton-coupled neutral amino acid transporters	15	0.091656	9.9e-05	0.00327387
R-CFA-114604	GPVI-mediated activation cascade	331	0.098451	0.00716	0.0033341
R-CFA-1266738	Developmental Biology	5582	0.071515	-0.019624	0.00343869
R-CFA-70350	Fructose catabolism	16	0.094625	0.004578	0.00373571
R-CFA-5669034	TNFs bind their physiological receptors	94	0.106517	0.016951	0.00385661
R-CFA-264870	Caspase-mediated cleavage of cytoskeletal proteins	51	0.095538	0.006062	0.00392541
R-CFA-1592389	Activation of Matrix Metalloproteinases	123	0.113014	0.024684	0.00426879
R-CFA-447043	Neurofascin interactions	71	0.116633	0.02842	0.00429538
R-CFA-174437	Removal of the Flap Intermediate from the C-strand	42	0.10046	0.012633	0.00451406
R-CFA-71182	Phenylalanine and tyrosine catabolism	70	0.105036	0.017705	0.00469243
R-CFA-205025	NADE modulates death signalling	22	0.078675	-0.007214	0.00541122
R-CFA-2046105	Linoleic acid (LA) metabolism	39	0.105717	0.02034	0.005542
R-CFA-373753	Nephrin interactions	180	0.094415	0.008927	0.00554281
R-CFA-2173789	TGF-beta receptor signaling activates SMADs	160	0.09969	0.01453	0.00567469
R-CFA-73943	Reversal of alkylation damage by DNA dioxygenases	66	0.127902	0.043452	0.00585122
R-CFA-381042	PERK regulates gene expression	162	0.099224	0.015491	0.00639891
R-CFA-8854214	TBC/RABGAPs	203	0.107963	0.024798	0.00665727
R-CFA-2187338	Visual phototransduction	511	0.068877	-0.013767	0.00712906
R-CFA-3371568	Attenuation phase	102	0.080259	-0.002116	0.00725099
R-CFA-8853383	Lysosomal oligosaccharide catabolism	19	0.082589	0.000269	0.00727463
R-CFA-1430728	Metabolism	9820	0.058968	-0.022222	0.00805241
R-CFA-3371511	HSF1 activation	103	0.10996	0.03079	0.00919948
R-CFA-163316	Mitochondrial transcription termination	5	0.074973	-0.003935	0.00961629
R-CFA-422475	Axon guidance	3876	0.069883	-0.008785	0.00982214
R-CFA-6799990	Metal sequestration by antimicrobial proteins	7	0.079707	0.001166	0.00987769
R-CFA-111453	BH3-only proteins associate with and inactivate anti-apoptotic BCL-2 members	38	0.095244	0.017134	0.0101243
R-CFA-380259	Loss of Nlp from mitotic centrosomes	451	0.082178	0.004266	0.0103667
R-CFA-163754	Insulin effects increased synthesis of Xylulose-5-Phosphate	6	0.060422	-0.017525	0.0104283
R-CFA-75896	Plasmalogen biosynthesis	26	0.091425	0.01401	0.0107198
R-CFA-211000	Gene Silencing by RNA	454	0.073237	-0.004187	0.0108162
R-CFA-8937144	Aryl hydrocarbon receptor signalling	43	0.089665	0.012977	0.0113579
R-CFA-2022377	Metabolism of Angiotensinogen to Angiotensins	53	0.102176	0.025727	0.0114703
R-CFA-5684264	MAP3K8 (TPL2)-dependent MAPK1/3 activation	59	0.082327	0.005785	0.011536
R-CFA-4839726	Chromatin organization	1297	0.04887	-0.027475	0.0118413
R-CFA-373760	L1CAM interactions	811	0.088215	0.012574	0.0123258
R-CFA-380284	Loss of proteins required for interphase microtubule organization from the centrosome	451	0.082178	0.007019	0.0128322
R-CFA-174403	Glutathione synthesis and recycling	52	0.082332	0.007619	0.0132737
R-CFA-211859	Biological oxidations	701	0.096128	0.022284	0.0140627
R-CFA-166665	Terminal pathway of complement	68	0.10559	0.031846	0.0140732
R-CFA-427652	Sodium-coupled phosphate cotransporters	30	0.105235	0.031555	0.0141451
R-CFA-193648	NRAGE signals death through JNK	517	0.0691	-0.004516	0.0145043
R-CFA-166520	Signalling by NGF	3144	0.050829	-0.022076	0.01537
R-CFA-159763	Transport of gamma-carboxylated protein precursors from the endoplasmic reticulum to the Golgi apparatus	41	0.083168	0.010694	0.0157014
R-CFA-1307965	betaKlotho-mediated ligand binding	16	0.071347	-0.001114	0.0157979
R-CFA-199991	Membrane Trafficking	3790	0.057039	-0.015412	0.015879
R-CFA-416700	Other semaphorin interactions	189	0.102166	0.031331	0.0175147
R-CFA-392451	G beta:gamma signalling through PI3Kgamma	215	0.097727	0.02697	0.0176686
R-CFA-1300644	Interaction With The Zona Pellucida	10	0.075375	0.004491	0.0177145
R-CFA-73894	DNA Repair	1509	0.052601	-0.018167	0.0179854
R-CFA-156580	Phase II conjugation	286	0.074585	0.004227	0.0184122
R-CFA-8875791	MET activates STAT3	11	0.076198	0.006074	0.0187152
R-CFA-210993	Tie2 Signaling	127	0.089941	0.020345	0.0193125
R-CFA-451326	Activation of Kainate Receptors upon glutamate binding	206	0.095028	0.025719	0.0196578
R-CFA-392499	Metabolism of proteins	7279	0.066753	-0.002351	0.0202118
R-CFA-8851907	MET activates PI3K/AKT signaling	37	0.111777	0.043166	0.0204309
R-CFA-162582	Signal Transduction	12306	0.044592	-0.024138	0.0208551
R-CFA-983231	Factors involved in megakaryocyte development and platelet production	903	0.087275	0.019096	0.0214027
R-CFA-375280	Amine ligand-binding receptors	158	0.096215	0.02812	0.021424
R-CFA-5696395	Formation of Incision Complex in GG-NER	171	0.070872	0.002815	0.0217458
R-CFA-2980766	Nuclear Envelope Breakdown	339	0.069303	0.001242	0.0217505
R-CFA-1679131	Trafficking and processing of endosomal TLR	54	0.092189	0.024458	0.0220356
R-CFA-109582	Hemostasis	3558	0.064175	-0.00358	0.022262
R-CFA-2173795	Downregulation of SMAD2/3:SMAD4 transcriptional activity	141	0.086474	0.018977	0.0224697
R-CFA-379716	Cytosolic tRNA aminoacylation	144	0.106118	0.038874	0.0226053
R-CFA-445144	Signal transduction by L1	137	0.095553	0.028476	0.0230294
R-CFA-1638091	Heparan sulfate/heparin (HS-GAG) metabolism	374	0.082771	0.015613	0.0230542
R-CFA-1296053	Classical Kir channels	10	0.06617	-0.001074	0.0230635
R-CFA-1483213	Synthesis of PE	84	0.080101	0.013275	0.0236257
R-CFA-71403	Citric acid cycle (TCA cycle)	87	0.090185	0.023749	0.0241576
R-CFA-2173791	TGF-beta receptor signaling in EMT (epithelial to mesenchymal transition)	84	0.079332	0.013162	0.0247373
R-CFA-450604	KSRP (KHSRP) binds and destabilizes mRNA	64	0.093116	0.027134	0.0248911
R-CFA-451307	Activation of Na-permeable Kainate Receptors	48	0.10462	0.038781	0.0249638
R-CFA-111461	Cytochrome c-mediated apoptotic response	15	0.097161	0.03131	0.0250616
R-CFA-111471	Apoptotic factor-mediated response	15	0.097161	0.03131	0.0250616
R-CFA-111459	Activation of caspases through apoptosome-mediated cleavage	15	0.097161	0.03131	0.0250616
R-CFA-373076	Class A/1 (Rhodopsin-like receptors)	1070	0.06908	0.003222	0.0253744
R-CFA-68875	Mitotic Prophase	524	0.077267	0.0117	0.0258118
R-CFA-5620912	Anchoring of the basal body to the plasma membrane	605	0.091808	0.026658	0.0263825
R-CFA-5689896	Ovarian tumor domain proteases	178	0.086084	0.021376	0.0272708
R-CFA-1296061	HCN channels	29	0.078453	0.013712	0.0273022
R-CFA-196854	Metabolism of vitamins and cofactors	933	0.071286	0.006533	0.0273533
R-CFA-74160	Gene Expression	6821	0.038904	-0.025694	0.0278242
R-CFA-2473224	Antagonism of Activin by Follistatin	11	0.0803	0.016015	0.0281414
R-CFA-204998	Cell death signalling via NRAGE, NRIF and NADE	540	0.06633	0.001995	0.0281881
R-CFA-168256	Immune System	9390	0.04465	-0.019682	0.0283193
R-CFA-5654689	PI-3K cascade:FGFR1	124	0.059981	-0.004111	0.0287059
R-CFA-2980767	Activation of NIMA Kinases NEK9, NEK6, NEK7	34	0.109456	0.045794	0.0288885
R-CFA-844455	The NLRP1 inflammasome	18	0.058196	-0.005674	0.0291505
R-CFA-69166	Removal of the Flap Intermediate	70	0.08651	0.023084	0.0297426
R-CFA-1251985	Nuclear signaling by ERBB4	172	0.075285	0.012013	0.0301953
R-CFA-8856688	Golgi-to-ER retrograde transport	766	0.067574	0.004359	0.0303881
R-CFA-70635	Urea cycle	49	0.064464	0.001325	0.0305726
R-CFA-430116	GP1b-IX-V activation signalling	30	0.098881	0.035997	0.0306446
R-CFA-156827	L13a-mediated translational silencing of Ceruloplasmin expression	252	0.063936	0.0011	0.0312022
R-CFA-73942	DNA Damage Reversal	92	0.099578	0.037252	0.0317959
R-CFA-390522	Striated Muscle Contraction	151	0.061723	-0.000374	0.0327918
R-CFA-159782	Removal of aminoterminal propeptides from gamma-carboxylated proteins	48	0.078716	0.01671	0.032809
R-CFA-69275	G2/M Transition	911	0.058988	-0.003039	0.0329647
R-CFA-72695	Formation of the ternary complex, and subsequently, the 43S complex	144	0.066863	0.004872	0.032975
R-CFA-3232118	SUMOylation of transcription factors	67	0.082737	0.020934	0.0331954
R-CFA-71387	Metabolism of carbohydrates	1463	0.071975	0.010135	0.0332531
R-CFA-597592	Post-translational protein modification	5295	0.042653	-0.018901	0.0340985
R-CFA-8853659	RET signaling	1557	0.060163	-0.001253	0.0343069
R-CFA-389948	PD-1 signaling	51	0.064453	0.003196	0.0346299
R-CFA-453274	Mitotic G2-G2/M phases	917	0.059952	-0.000951	0.0354788
R-CFA-156590	Glutathione conjugation	83	0.088801	0.028255	0.0359516
R-CFA-2565942	Regulation of PLK1 Activity at G2/M Transition	498	0.077791	0.017353	0.0363707
R-CFA-2142845	Hyaluronan metabolism	108	0.083741	0.023539	0.0368436
R-CFA-1296025	ATP sensitive Potassium channels	21	0.091062	0.031068	0.0372208
R-CFA-1793185	Chondroitin sulfate/dermatan sulfate metabolism	301	0.075596	0.015586	0.0374226
R-CFA-977347	Serine biosynthesis	35	0.089951	0.030061	0.0374941
R-CFA-71291	Metabolism of amino acids and derivatives	1337	0.079501	0.019668	0.0377989
R-CFA-2514859	Inactivation, recovery and regulation of the phototransduction cascade	183	0.073001	0.014413	0.0410289
R-CFA-75893	TNF signaling	232	0.067792	0.009346	0.0414679
R-CFA-352230	Amino acid transport across the plasma membrane	139	0.089522	0.031491	0.0422311
R-CFA-5654720	PI-3K cascade:FGFR4	121	0.083667	0.025622	0.0423013
R-CFA-68886	M Phase	1398	0.057876	-0.000276	0.042349
R-CFA-1170546	Prolactin receptor signaling	70	0.091346	0.033779	0.0434505
R-CFA-6814848	Glycerophospholipid catabolism	59	0.084873	0.027402	0.0438353
R-CFA-400042	Adrenaline,noradrenaline inhibits insulin secretion	198	0.088224	0.030907	0.0441981
R-CFA-2979096	NOTCH2 Activation and Transmission of Signal to the Nucleus	118	0.087575	0.030458	0.0447676
R-CFA-193704	p75 NTR receptor-mediated signalling	688	0.063774	0.006581	0.0449152
R-CFA-2046106	alpha-linolenic acid (ALA) metabolism	57	0.078017	0.021086	0.0454572
R-CFA-2046104	alpha-linolenic (omega3) and linoleic (omega6) acid metabolism	57	0.078017	0.021086	0.0454572
R-CFA-379724	tRNA Aminoacylation	266	0.082415	0.025724	0.046068
R-CFA-442742	CREB phosphorylation through the activation of Ras	175	0.083099	0.026571	0.0465263
R-CFA-112314	Neurotransmitter Receptor Binding And Downstream Transmission In The Postsynaptic Cell	1038	0.050333	-0.006276	0.0467039
R-CFA-8850843	Phosphate bond hydrolysis by NTPDase proteins	43	0.083369	0.027022	0.0470433
R-CFA-196108	Pregnenolone biosynthesis	43	0.082127	0.025906	0.0474342
R-CFA-380270	Recruitment of mitotic centrosome proteins and complexes	484	0.080556	0.024462	0.0478353
R-CFA-380287	Centrosome maturation	484	0.080556	0.024462	0.0478359
R-CFA-69478	G2/M DNA replication checkpoint	15	0.047058	-0.009088	0.0480815
R-CFA-351143	Agmatine biosynthesis	20	0.058815	0.002951	0.0488235
R-CFA-977606	Regulation of Complement cascade	141	0.081592	0.02592	0.0490737
R-CFA-426486	Small interfering RNA (siRNA) biogenesis	50	0.067342	0.011631	0.0491827
R-CFA-5654228	Phospholipase C-mediated cascade; FGFR4	81	0.072906	0.01743	0.049814
